# Supplementary material for: Single-crystal chiral two-dimensional supramolecular organic frameworks for tunable circularly polarized luminescence
Source: Chem Sci. 2025 Mar 19;16(17):7513–22. doi: 10.1039/d4sc08811e (PMC11951166; doi:10.1039/d4sc08811e)
Supplement: SC-016-D4SC08811E-s002 [file SC-016-D4SC08811E-s002.cif]

# Supplementary Information (SI) for Chemical Science.
# This journal is © The Royal Society of Chemistry 2025

####################################################################### 
# 
# This file contains crystal structure data downloaded from the 
# Cambridge Structural Database (CSD) hosted by the Cambridge 
# Crystallographic Data Centre (CCDC).
# 
# Full information about CCDC data access policies and citation 
# guidelines are available at http://www.ccdc.cam.ac.uk/access/V1 
# 
# Audit and citation data items may have been added by the CCDC. 
# Please retain this information to preserve the provenance of 
# this file and to allow appropriate attribution of the data. 
# 
#######################################################################

data_tx3993a_sq
_audit_block_doi                 10.5517/ccdc.csd.cc278k69
_database_code_depnum_ccdc_archive 'CCDC 2063800'
loop_
_citation_id
_citation_doi
_citation_year
1 10.1007/s11426-021-1030-7 2021
loop_
_audit_author_name
_audit_author_address
'Yingjie Zhao'
;Qingdao University of Science and Technology
China
;
_audit_update_record             
;
2021-02-19 deposited with the CCDC.	2025-03-19 downloaded from the CCDC.
;
_audit_creation_date             2020-12-09
_audit_creation_method           
;
Olex2 1.3
(compiled 2020.11.12 svn.r5f609507 for OlexSys, GUI svn.r6226)
;
_shelx_SHELXL_version_number     2018/3
_chemical_name_common            ?
_chemical_name_systematic        ?
_chemical_formula_moiety         'C60 H42 N6 O12, C16 H10, C4 H8 O'
_chemical_formula_sum            'C80 H60 N6 O13'
_chemical_formula_weight         1313.34
_chemical_absolute_configuration ad
_chemical_melting_point          ?
_chemical_oxdiff_formula         CHNO
loop_
_atom_type_symbol
_atom_type_description
_atom_type_scat_dispersion_real
_atom_type_scat_dispersion_imag
_atom_type_scat_source
C C 0.0181 0.0091 'International Tables Vol C Tables 4.2.6.8 and 6.1.1.4'
H H 0.0000 0.0000 'International Tables Vol C Tables 4.2.6.8 and 6.1.1.4'
N N 0.0311 0.0180 'International Tables Vol C Tables 4.2.6.8 and 6.1.1.4'
O O 0.0492 0.0322 'International Tables Vol C Tables 4.2.6.8 and 6.1.1.4'

_shelx_space_group_comment       
;
The symmetry employed for this shelxl refinement is uniquely defined
by the following loop, which should always be used as a source of
symmetry information in preference to the above space-group names.
They are only intended as comments.
;
_space_group_crystal_system      monoclinic
_space_group_IT_number           5
_space_group_name_H-M_alt        'C 1 2 1'
_space_group_name_Hall           'C 2y'
loop_
_space_group_symop_operation_xyz
'x, y, z'
'-x, y, -z'
'x+1/2, y+1/2, z'
'-x+1/2, y+1/2, -z'

_cell_length_a                   20.1153(3)
_cell_length_b                   24.4281(3)
_cell_length_c                   15.72562(18)
_cell_angle_alpha                90
_cell_angle_beta                 89.9918(11)
_cell_angle_gamma                90
_cell_volume                     7727.24(16)
_cell_formula_units_Z            4
_cell_measurement_reflns_used    17227
_cell_measurement_temperature    220.00(15)
_cell_measurement_theta_max      72.1920
_cell_measurement_theta_min      3.6020
_shelx_estimated_absorpt_T_max   ?
_shelx_estimated_absorpt_T_min   ?
_exptl_absorpt_coefficient_mu    0.633
_exptl_absorpt_correction_T_max  1.00000
_exptl_absorpt_correction_T_min  0.69623
_exptl_absorpt_correction_type   multi-scan
_exptl_absorpt_process_details   
;
CrysAlisPro 1.171.40.67a (Rigaku Oxford Diffraction, 2019)
Empirical absorption correction using spherical harmonics,
 implemented in SCALE3 ABSPACK scaling algorithm.
;
_exptl_absorpt_special_details   ?
_exptl_crystal_colour            red
_exptl_crystal_colour_primary    red
_exptl_crystal_density_diffrn    1.129
_exptl_crystal_density_meas      ?
_exptl_crystal_density_method    ?
_exptl_crystal_description       plate
_exptl_crystal_F_000             2744
_exptl_crystal_size_max          0.15
_exptl_crystal_size_mid          0.14
_exptl_crystal_size_min          0.03
_exptl_transmission_factor_max   ?
_exptl_transmission_factor_min   ?
_diffrn_reflns_av_R_equivalents  0.0305
_diffrn_reflns_av_unetI/netI     0.0274
_diffrn_reflns_Laue_measured_fraction_full 0.998
_diffrn_reflns_Laue_measured_fraction_max 0.976
_diffrn_reflns_limit_h_max       25
_diffrn_reflns_limit_h_min       -24
_diffrn_reflns_limit_k_max       30
_diffrn_reflns_limit_k_min       -30
_diffrn_reflns_limit_l_max       19
_diffrn_reflns_limit_l_min       -19
_diffrn_reflns_number            51993
_diffrn_reflns_point_group_measured_fraction_full 0.993
_diffrn_reflns_point_group_measured_fraction_max 0.952
_diffrn_reflns_theta_full        67.684
_diffrn_reflns_theta_max         75.573
_diffrn_reflns_theta_min         2.810
_diffrn_ambient_environment      N~2~
_diffrn_ambient_temperature      220.00(15)
_diffrn_detector                 'Hybrid Pixel Array Detector'
_diffrn_detector_area_resol_mean 10.0000
_diffrn_detector_type            HyPix
_diffrn_measured_fraction_theta_full 0.998
_diffrn_measured_fraction_theta_max 0.976
_diffrn_measurement_details      
;
List of Runs (angles in degrees, time in seconds):

  # Type    Start    End  Width  t~exp~   \w     \q     \k     \f   Frames
#--------------------------------------------------------------------------
  1  \w    -23.00  25.00   0.50    0.80    --  -46.70  19.00 -90.00   96
  2  \w    -16.00  25.00   0.50    0.80    --  -46.70  19.00 -30.00   82
  3  \w    -23.00  28.00   0.50    0.80    --  -46.70  19.00-150.00  102
  4  \w    -22.00  12.00   0.50    0.80    --  -46.70  19.00-180.00   68
  5  \w    -59.00 -27.00   0.50    4.00    --  -99.00  61.00-120.00   64
  6  \w    -76.00 -50.00   0.50    4.00    --  -99.00 117.00 -20.73   52
  7  \w    -90.00 -56.00   0.50    0.80    --  -46.70 134.00  -0.00   68
  8  \w    -96.00 -71.00   0.50    4.00    --  -99.00 134.00  -0.00   50
  9  \w   -107.00 -27.00   0.50    4.00    --  -99.00 110.00  44.90  160
 10  \w    -61.00 -34.00   0.50    0.80    --  -46.70 135.00 178.00   54
 11  \w   -112.00 -70.00   0.50    4.00    --  -99.00 125.00  60.00   84
 12  \w   -109.00 -79.00   0.50    4.00    --  -99.00 117.00 -20.73   60
 13  \w   -111.00 -86.00   0.50    4.00    --  -99.00 125.00 -60.00   50
 14  \w   -119.00 -68.00   0.50    4.00    --  -99.00 135.00 178.00  102
 15  \w    -20.00  27.00   0.50    0.80    --   46.70 -19.00 -90.00   94
 16  \w     62.00 108.00   0.50    4.00    --  103.25 -77.00 -60.00   92
 17  \w     77.00 104.00   0.50    4.00    --  103.25 -94.00-120.00   54
 18  \w     48.00 101.00   0.50    4.00    --  103.25 -94.00 -60.00  106
 19  \w     48.00  75.00   0.50    4.00    --  103.25 -61.00 -90.00   54
 20  \w     31.00  75.00   0.50    4.00    --  103.25 -61.00-120.00   88
 21  \w     33.00  74.00   0.50    4.00    --  103.25 -61.00 -60.00   82
 22  \w     37.00  63.00   0.50    0.80    --   46.70-134.00 -67.00   52
 23  \w     32.00 118.00   0.50    4.00    --  103.25-134.00 -67.00  172
 24  \w     36.00  98.00   0.50    0.80    --   46.70-135.00 112.00  124
 25  \w     83.00 119.00   0.50    4.00    --  103.25-135.00 112.00   72
 26  \w     81.00 109.00   0.50    4.00    --  103.25 -77.00 120.00   56
 27  \w     79.00 106.00   0.50    4.00    --  103.25 -94.00 150.00   54
 28  \w     56.00 104.00   0.50    4.00    --  103.25 -94.00 120.00   96
 29  \w     41.00  80.00   0.50    4.00    --  103.25 -77.00 120.00   78
 30  \w     32.00  73.00   0.50    4.00    --  103.25 -61.00  60.00   82
 31  \w     32.00  75.00   0.50    4.00    --  103.25 -61.00 120.00   86
 32  \w     32.00  98.00   0.50    4.00    --  103.25-125.00 150.00  132
 33  \w     91.00 141.00   0.50    4.00    --  103.25  15.00   0.00  100
 34  \w    126.00 152.00   0.50    4.00    --  103.25  61.00 -90.00   52
 35  \w     95.00 169.00   0.50    4.00    --  103.25  61.00-180.00  148
 36  \w     89.00 115.00   0.50    4.00    --  103.25  61.00 -90.00   52
 37  \w     92.00 122.00   0.50    4.00    --  103.25 134.00  -0.00   60
 38  \w     87.00 162.00   0.50    4.00    --  103.25  61.00  90.00  150
 39  \w    104.00 159.00   0.50    4.00    --  103.25  45.00 120.00  110
 40  \w     75.00 145.00   0.50    4.00    --  103.25 135.00 178.00  140
 41  \w     49.00 115.00   0.50    0.80    --   46.70  77.00-180.00  132
 42  \w   -104.00 -68.00   0.50    0.80    --  -46.70-135.00 112.00   72
 43  \w   -123.00 -78.00   0.50    4.00    --  -99.00-135.00 112.00   90
 44  \w   -118.00 -73.00   0.50    0.80    --  -46.70-134.00 -67.00   90
 45  \w   -142.00-117.00   0.50    4.00    --  -99.00-134.00 -67.00   50
 46  \w   -167.00-106.00   0.50    4.00    --  -99.00 -70.00  42.18  122
 47  \w   -167.00 -85.00   0.50    4.00    --  -99.00 -94.00  60.00  164
;
_diffrn_measurement_device       'four-circle diffractometer'
_diffrn_measurement_device_type  'XtaLAB Synergy R, HyPix'
_diffrn_measurement_method       '\w scans'
_diffrn_orient_matrix_type       
'CrysAlisPro convention (1999,Acta A55,543-557)'
_diffrn_orient_matrix_UB_11      0.0331984000
_diffrn_orient_matrix_UB_12      -0.0518765000
_diffrn_orient_matrix_UB_13      -0.0361651000
_diffrn_orient_matrix_UB_21      0.0472480000
_diffrn_orient_matrix_UB_22      0.0359033000
_diffrn_orient_matrix_UB_23      -0.0532019000
_diffrn_orient_matrix_UB_31      0.0502869000
_diffrn_orient_matrix_UB_32      0.0004552000
_diffrn_orient_matrix_UB_33      0.0738559000
_diffrn_radiation_monochromator  mirror
_diffrn_radiation_probe          x-ray
_diffrn_radiation_type           'Cu K\a'
_diffrn_radiation_wavelength     1.54184
_diffrn_source                   'Rotating-anode X-ray tube'
_diffrn_source_type              'PhotonJet R (Cu) X-ray Source'
_reflns_Friedel_coverage         0.904
_reflns_Friedel_fraction_full    0.988
_reflns_Friedel_fraction_max     0.927
_reflns_number_gt                13684
_reflns_number_total             15270
_reflns_odcompleteness_completeness 99.84
_reflns_odcompleteness_iscentric 1
_reflns_odcompleteness_theta     66.97
_reflns_special_details          
;
 Reflections were merged by SHELXL according to the crystal
 class for the calculation of statistics and refinement.
 
 Structure factors included contributions from the .fab file.
 
 _reflns_Friedel_fraction is defined as the number of unique
 Friedel pairs measured divided by the number that would be
 possible theoretically, ignoring centric projections and
 systematic absences.
;
_reflns_threshold_expression     'I > 2\s(I)'
_computing_cell_refinement       'CrysAlisPro 1.171.40.67a (Rigaku OD, 2019)'
_computing_data_collection       'CrysAlisPro 1.171.40.67a (Rigaku OD, 2019)'
_computing_data_reduction        'CrysAlisPro 1.171.40.67a (Rigaku OD, 2019)'
_computing_molecular_graphics    'Olex2 1.3 (Dolomanov et al., 2009)'
_computing_publication_material  'Olex2 1.3 (Dolomanov et al., 2009)'
_computing_structure_refinement  'SHELXL 2018/3 (Sheldrick, 2015)'
_computing_structure_solution    'SHELXT  (Sheldrick, 2015)'
_refine_diff_density_max         0.284
_refine_diff_density_min         -0.237
_refine_diff_density_rms         0.049
_refine_ls_abs_structure_details 
;
 Flack x determined using 5853 quotients [(I+)-(I-)]/[(I+)+(I-)]
 (Parsons, Flack and Wagner, Acta Cryst. B69 (2013) 249-259).
;
_refine_ls_abs_structure_Flack   0.05(5)
_refine_ls_extinction_coef       .
_refine_ls_extinction_method     none
_refine_ls_goodness_of_fit_ref   1.041
_refine_ls_hydrogen_treatment    constr
_refine_ls_matrix_type           full
_refine_ls_number_parameters     938
_refine_ls_number_reflns         15270
_refine_ls_number_restraints     192
_refine_ls_R_factor_all          0.0539
_refine_ls_R_factor_gt           0.0477
_refine_ls_restrained_S_all      1.056
_refine_ls_shift/su_max          0.005
_refine_ls_shift/su_mean         0.000
_refine_ls_structure_factor_coef Fsqd
_refine_ls_weighting_details     
'w=1/[\s^2^(Fo^2^)+(0.0978P)^2^+1.6812P] where P=(Fo^2^+2Fc^2^)/3'
_refine_ls_weighting_scheme      calc
_refine_ls_wR_factor_gt          0.1372
_refine_ls_wR_factor_ref         0.1442
_refine_special_details          ?
_olex2_refinement_description    
;
1. Fixed Uiso
 At 1.2 times of:
  All C(H) groups, All C(H,H) groups
2. Restrained distances
 O13-C80 = O13-C77 = O13A-C80A = O13A-C77A
 1.47 with sigma of 0.01
 C79-C78 = C78-C77 = C80-C79 = C79A-C78A = C78A-C77A = C80A-C79A
 1.54 with sigma of 0.01
 C78A-C80A
 2.5 with sigma of 0.02
3. Uiso/Uaniso restraints and constraints
C78 \\sim O13 \\sim C77 \\sim C80 \\sim C79 \\sim C77A \\sim O13A \\sim C80A
\\sim C78A \\sim C79A: within 1.7A with sigma of 0.02 and sigma for terminal
atoms of 0.04 within 1.7A
Uanis(C78) \\sim Ueq, Uanis(O13) \\sim Ueq, Uanis(C77) \\sim Ueq, Uanis(C80)
\\sim Ueq, Uanis(C79) \\sim Ueq, Uanis(C77A) \\sim Ueq, Uanis(O13A) \\sim Ueq,
Uanis(C80A) \\sim Ueq, Uanis(C78A) \\sim Ueq, Uanis(C79A) \\sim Ueq: with sigma
of 0.01 and sigma for terminal atoms of 0.02
4. Others
 Sof(O13A)=Sof(C77A)=Sof(H77C)=Sof(H77D)=Sof(C78A)=Sof(H78C)=Sof(H78D)=
 Sof(C79A)=Sof(H79C)=Sof(H79D)=Sof(C80A)=Sof(H80C)=Sof(H80D)=1-FVAR(1)
 Sof(O13)=Sof(C77)=Sof(H77A)=Sof(H77B)=Sof(C78)=Sof(H78A)=Sof(H78B)=Sof(C79)=
 Sof(H79A)=Sof(H79B)=Sof(C80)=Sof(H80A)=Sof(H80B)=FVAR(1)
5.a Ternary CH refined with riding coordinates:
 C15(H15), C20(H20), C35(H35), C40(H40), C55(H55), C60(H60)
5.b Secondary CH2 refined with riding coordinates:
 C16(H16A,H16B), C17(H17A,H17B), C18(H18A,H18B), C19(H19A,H19B), C36(H36A,
 H36B), C37(H37A,H37B), C38(H38A,H38B), C39(H39A,H39B), C56(H56A,H56B),
 C57(H57A,H57B), C58(H58A,H58B), C59(H59A,H59B), C77(H77A,H77B), C78(H78A,H78B),
  C79(H79A,H79B), C80(H80A,H80B), C77A(H77C,H77D), C78A(H78C,H78D), C79A(H79C,
 H79D), C80A(H80C,H80D)
5.c Aromatic/amide H refined with riding coordinates:
 C3(H3), C4(H4), C9(H9), C10(H10), C23(H23), C24(H24), C29(H29), C30(H30),
 C43(H43), C44(H44), C49(H49), C50(H50), C62(H62), C63(H63), C64(H64), C66(H66),
  C67(H67), C69(H69), C70(H70), C71(H71), C73(H73), C74(H74)
;
_atom_sites_solution_hydrogens   geom
_atom_sites_solution_primary     dual
_atom_sites_solution_secondary   ?
loop_
_atom_site_label
_atom_site_type_symbol
_atom_site_fract_x
_atom_site_fract_y
_atom_site_fract_z
_atom_site_U_iso_or_equiv
_atom_site_adp_type
_atom_site_occupancy
_atom_site_site_symmetry_order
_atom_site_calc_flag
_atom_site_refinement_flags_posn
_atom_site_refinement_flags_adp
_atom_site_refinement_flags_occupancy
_atom_site_disorder_assembly
_atom_site_disorder_group
O1 O 0.90650(12) 0.57870(11) 0.58229(19) 0.0610(7) Uani 1 1 d . . . . .
O2 O 0.76060(12) 0.56039(10) 0.36370(14) 0.0495(5) Uani 1 1 d . . . . .
O3 O 0.66106(12) 0.71505(12) 0.82148(15) 0.0588(7) Uani 1 1 d . . . . .
O4 O 0.51215(11) 0.68315(12) 0.61053(16) 0.0569(6) Uani 1 1 d . . . . .
O5 O 0.58387(15) 0.63913(10) 0.95862(18) 0.0635(7) Uani 1 1 d . . . . .
O6 O 0.41402(12) 0.65192(10) 0.76883(17) 0.0538(6) Uani 1 1 d . . . . .
O7 O 0.39494(13) 0.36549(10) 0.75104(17) 0.0564(6) Uani 1 1 d . . . . .
O8 O 0.56624(14) 0.35230(10) 0.93684(17) 0.0556(6) Uani 1 1 d . . . . .
O9 O 0.51890(12) 0.30323(11) 0.63912(15) 0.0520(6) Uani 1 1 d . . . . .
O10 O 0.68557(14) 0.29325(15) 0.83454(18) 0.0711(8) Uani 1 1 d . . . . .
O11 O 0.73448(11) 0.43499(11) 0.35476(15) 0.0519(6) Uani 1 1 d . . . . .
O12 O 0.89549(11) 0.44068(11) 0.55789(17) 0.0568(6) Uani 1 1 d . . . . .
N1 N 0.83081(12) 0.56109(10) 0.47775(17) 0.0387(5) Uani 1 1 d . . . . .
N2 N 0.58495(12) 0.69795(10) 0.71873(15) 0.0361(5) Uani 1 1 d . . . . .
N3 N 0.50433(13) 0.64676(10) 0.85545(16) 0.0388(5) Uani 1 1 d . . . . .
N4 N 0.48782(13) 0.35852(10) 0.83281(16) 0.0387(5) Uani 1 1 d . . . . .
N5 N 0.59917(13) 0.30291(11) 0.74125(16) 0.0401(5) Uani 1 1 d . . . . .
N6 N 0.81353(12) 0.44299(10) 0.45775(17) 0.0373(5) Uani 1 1 d . . . . .
C1 C 0.84977(15) 0.58317(12) 0.5558(2) 0.0425(7) Uani 1 1 d . . . . .
C2 C 0.79774(15) 0.61121(12) 0.6071(2) 0.0384(6) Uani 1 1 d . . . . .
C3 C 0.81199(16) 0.63006(13) 0.6878(2) 0.0453(7) Uani 1 1 d . . . . .
H3 H 0.854213 0.625092 0.710610 0.054 Uiso 1 1 calc R U . . .
C4 C 0.76228(17) 0.65694(15) 0.7357(2) 0.0490(8) Uani 1 1 d . . . . .
H4 H 0.772052 0.669404 0.790186 0.059 Uiso 1 1 calc R U . . .
C5 C 0.69995(15) 0.66487(12) 0.70303(19) 0.0385(6) Uani 1 1 d . . . . .
C6 C 0.64860(15) 0.69462(14) 0.7531(2) 0.0426(7) Uani 1 1 d . . . . .
C7 C 0.56819(14) 0.67871(13) 0.63763(19) 0.0374(6) Uani 1 1 d . . . . .
C8 C 0.62149(14) 0.65352(12) 0.58590(18) 0.0357(6) Uani 1 1 d . . . . .
C9 C 0.60803(15) 0.63752(13) 0.50343(19) 0.0399(6) Uani 1 1 d . . . . .
H9 H 0.566273 0.643915 0.480088 0.048 Uiso 1 1 calc R U . . .
C10 C 0.65738(15) 0.61161(13) 0.45490(19) 0.0398(6) Uani 1 1 d . . . . .
H10 H 0.648181 0.601091 0.399290 0.048 Uiso 1 1 calc R U . . .
C11 C 0.71932(15) 0.60160(12) 0.48884(18) 0.0358(6) Uani 1 1 d . . . . .
C12 C 0.77057(15) 0.57309(11) 0.4373(2) 0.0388(6) Uani 1 1 d . . . . .
C13 C 0.73414(14) 0.61915(11) 0.57232(18) 0.0336(6) Uani 1 1 d . . . . .
C14 C 0.68468(14) 0.64572(11) 0.62099(18) 0.0342(6) Uani 1 1 d . . . . .
C15 C 0.53100(15) 0.72815(12) 0.76398(18) 0.0382(6) Uani 1 1 d . . . . .
H15 H 0.490525 0.723203 0.730158 0.046 Uiso 1 1 calc R U . . .
C16 C 0.54524(18) 0.78969(13) 0.7654(2) 0.0478(7) Uani 1 1 d . . . . .
H16A H 0.584887 0.796591 0.798837 0.057 Uiso 1 1 calc R U . . .
H16B H 0.553455 0.802400 0.707921 0.057 Uiso 1 1 calc R U . . .
C17 C 0.4874(2) 0.82103(14) 0.8029(2) 0.0543(8) Uani 1 1 d . . . . .
H17A H 0.498153 0.859730 0.804923 0.065 Uiso 1 1 calc R U . . .
H17B H 0.448544 0.816420 0.767206 0.065 Uiso 1 1 calc R U . . .
C18 C 0.4724(2) 0.80071(15) 0.8916(2) 0.0563(9) Uani 1 1 d . . . . .
H18A H 0.434718 0.820612 0.914498 0.068 Uiso 1 1 calc R U . . .
H18B H 0.510371 0.807424 0.928174 0.068 Uiso 1 1 calc R U . . .
C19 C 0.45678(19) 0.73941(14) 0.8905(2) 0.0492(8) Uani 1 1 d . . . . .
H19A H 0.417287 0.732946 0.856551 0.059 Uiso 1 1 calc R U . . .
H19B H 0.447872 0.726967 0.947946 0.059 Uiso 1 1 calc R U . . .
C20 C 0.51524(16) 0.70694(13) 0.85334(19) 0.0407(6) Uani 1 1 d . . . . .
H20 H 0.554101 0.714631 0.888965 0.049 Uiso 1 1 calc R U . . .
C21 C 0.45145(15) 0.62357(14) 0.80999(19) 0.0414(6) Uani 1 1 d . . . . .
C22 C 0.44381(15) 0.56299(13) 0.81296(19) 0.0401(6) Uani 1 1 d . . . . .
C23 C 0.39306(16) 0.53776(14) 0.7699(2) 0.0448(7) Uani 1 1 d . . . . .
H23 H 0.360612 0.558894 0.743525 0.054 Uiso 1 1 calc R U . . .
C24 C 0.38942(17) 0.48076(14) 0.7652(2) 0.0460(7) Uani 1 1 d . . . . .
H24 H 0.354823 0.464280 0.735478 0.055 Uiso 1 1 calc R U . . .
C25 C 0.43713(15) 0.44862(13) 0.80456(19) 0.0400(6) Uani 1 1 d . . . . .
C26 C 0.43652(16) 0.38831(14) 0.7933(2) 0.0426(7) Uani 1 1 d . . . . .
C27 C 0.53152(15) 0.38102(13) 0.89191(19) 0.0406(6) Uani 1 1 d . . . . .
C28 C 0.53455(15) 0.44182(13) 0.89709(18) 0.0399(6) Uani 1 1 d . . . . .
C29 C 0.58323(17) 0.46684(14) 0.9448(2) 0.0442(7) Uani 1 1 d . . . . .
H29 H 0.613885 0.445714 0.974468 0.053 Uiso 1 1 calc R U . . .
C30 C 0.58669(17) 0.52422(14) 0.9486(2) 0.0452(7) Uani 1 1 d . . . . .
H30 H 0.619828 0.540864 0.980773 0.054 Uiso 1 1 calc R U . . .
C31 C 0.54147(15) 0.55607(13) 0.90532(18) 0.0390(6) Uani 1 1 d . . . . .
C32 C 0.54550(17) 0.61665(14) 0.9103(2) 0.0435(7) Uani 1 1 d . . . . .
C33 C 0.49100(15) 0.53081(13) 0.85745(19) 0.0387(6) Uani 1 1 d . . . . .
C34 C 0.48755(15) 0.47351(13) 0.85295(18) 0.0381(6) Uani 1 1 d . . . . .
C35 C 0.48711(15) 0.29857(13) 0.8170(2) 0.0413(6) Uani 1 1 d . . . . .
H35 H 0.462045 0.292840 0.764335 0.050 Uiso 1 1 calc R U . . .
C36 C 0.4499(2) 0.26776(15) 0.8871(2) 0.0523(8) Uani 1 1 d . . . . .
H36A H 0.474437 0.270639 0.940015 0.063 Uiso 1 1 calc R U . . .
H36B H 0.406554 0.284273 0.895523 0.063 Uiso 1 1 calc R U . . .
C37 C 0.4415(2) 0.20755(16) 0.8637(3) 0.0620(9) Uani 1 1 d . . . . .
H37A H 0.419466 0.188402 0.909829 0.074 Uiso 1 1 calc R U . . .
H37B H 0.413794 0.204480 0.813395 0.074 Uiso 1 1 calc R U . . .
C38 C 0.5090(2) 0.18134(16) 0.8466(3) 0.0662(10) Uani 1 1 d . . . . .
H38A H 0.502773 0.143630 0.829020 0.079 Uiso 1 1 calc R U . . .
H38B H 0.535080 0.181350 0.898505 0.079 Uiso 1 1 calc R U . . .
C39 C 0.5465(2) 0.21272(14) 0.7770(3) 0.0607(9) Uani 1 1 d . . . . .
H39A H 0.589605 0.195904 0.767603 0.073 Uiso 1 1 calc R U . . .
H39B H 0.521712 0.211007 0.724160 0.073 Uiso 1 1 calc R U . . .
C40 C 0.55586(17) 0.27268(13) 0.8034(2) 0.0450(7) Uani 1 1 d . . . . .
H40 H 0.578778 0.272805 0.858415 0.054 Uiso 1 1 calc R U . . .
C41 C 0.57554(15) 0.31474(12) 0.66010(19) 0.0389(6) Uani 1 1 d . . . . .
C42 C 0.62126(15) 0.34249(11) 0.59966(19) 0.0354(6) Uani 1 1 d . . . . .
C43 C 0.60046(15) 0.35455(13) 0.5188(2) 0.0407(6) Uani 1 1 d . . . . .
H43 H 0.558004 0.344507 0.501329 0.049 Uiso 1 1 calc R U . . .
C44 C 0.64327(15) 0.38221(13) 0.4616(2) 0.0411(6) Uani 1 1 d . . . . .
H44 H 0.629101 0.390134 0.406700 0.049 Uiso 1 1 calc R U . . .
C45 C 0.70607(14) 0.39735(11) 0.48781(19) 0.0348(6) Uani 1 1 d . . . . .
C46 C 0.75059(14) 0.42633(12) 0.4268(2) 0.0377(6) Uani 1 1 d . . . . .
C47 C 0.83863(14) 0.42823(12) 0.5371(2) 0.0406(6) Uani 1 1 d . . . . .
C48 C 0.79443(15) 0.39761(12) 0.5965(2) 0.0398(6) Uani 1 1 d . . . . .
C49 C 0.81573(16) 0.38324(16) 0.6749(2) 0.0509(8) Uani 1 1 d . . . . .
H49 H 0.858442 0.392627 0.692149 0.061 Uiso 1 1 calc R U . . .
C50 C 0.77347(17) 0.35397(16) 0.7310(2) 0.0502(8) Uani 1 1 d . . . . .
H50 H 0.789211 0.343169 0.783988 0.060 Uiso 1 1 calc R U . . .
C51 C 0.70943(16) 0.34145(13) 0.7075(2) 0.0428(7) Uani 1 1 d . . . . .
C52 C 0.66518(17) 0.31065(14) 0.7674(2) 0.0459(7) Uani 1 1 d . . . . .
C53 C 0.68642(14) 0.35604(12) 0.62636(19) 0.0351(6) Uani 1 1 d . . . . .
C54 C 0.72895(14) 0.38439(11) 0.5695(2) 0.0347(6) Uani 1 1 d . . . . .
C55 C 0.85552(15) 0.47381(12) 0.3969(2) 0.0411(6) Uani 1 1 d . . . . .
H55 H 0.827292 0.482988 0.348166 0.049 Uiso 1 1 calc R U . . .
C56 C 0.91343(17) 0.44008(14) 0.3628(3) 0.0516(8) Uani 1 1 d . . . . .
H56A H 0.945336 0.433418 0.407868 0.062 Uiso 1 1 calc R U . . .
H56B H 0.897373 0.405008 0.342434 0.062 Uiso 1 1 calc R U . . .
C57 C 0.94672(19) 0.47113(15) 0.2903(3) 0.0588(9) Uani 1 1 d . . . . .
H57A H 0.983740 0.449844 0.268702 0.071 Uiso 1 1 calc R U . . .
H57B H 0.915144 0.476188 0.244393 0.071 Uiso 1 1 calc R U . . .
C58 C 0.97148(19) 0.52617(15) 0.3199(3) 0.0601(10) Uani 1 1 d . . . . .
H58A H 0.990283 0.545790 0.271981 0.072 Uiso 1 1 calc R U . . .
H58B H 1.006454 0.520901 0.361583 0.072 Uiso 1 1 calc R U . . .
C59 C 0.91573(19) 0.56054(14) 0.3594(3) 0.0561(9) Uani 1 1 d . . . . .
H59A H 0.882862 0.569358 0.316430 0.067 Uiso 1 1 calc R U . . .
H59B H 0.933846 0.594556 0.381251 0.067 Uiso 1 1 calc R U . . .
C60 C 0.88268(15) 0.52819(12) 0.4323(2) 0.0439(7) Uani 1 1 d . . . . .
H60 H 0.917446 0.519220 0.473676 0.053 Uiso 1 1 calc R U . . .
C61 C 0.32515(17) 0.21572(12) 0.4508(2) 0.0456(7) Uani 1 1 d . . . . .
C62 C 0.39011(17) 0.20485(14) 0.4763(3) 0.0528(8) Uani 1 1 d . . . . .
H62 H 0.417987 0.185416 0.439983 0.063 Uiso 1 1 calc R U . . .
C63 C 0.41409(18) 0.22202(16) 0.5534(3) 0.0590(9) Uani 1 1 d . . . . .
H63 H 0.458076 0.215042 0.567975 0.071 Uiso 1 1 calc R U . . .
C64 C 0.37300(18) 0.24978(16) 0.6098(3) 0.0549(8) Uani 1 1 d . . . . .
H64 H 0.389680 0.261052 0.662108 0.066 Uiso 1 1 calc R U . . .
C65 C 0.30708(17) 0.26092(13) 0.5889(2) 0.0445(7) Uani 1 1 d . . . . .
C66 C 0.26328(18) 0.28995(14) 0.6452(2) 0.0500(8) Uani 1 1 d . . . . .
H66 H 0.278728 0.300867 0.698324 0.060 Uiso 1 1 calc R U . . .
C67 C 0.20025(17) 0.30166(13) 0.6226(2) 0.0465(7) Uani 1 1 d . . . . .
H67 H 0.173108 0.320457 0.660590 0.056 Uiso 1 1 calc R U . . .
C68 C 0.17404(15) 0.28585(11) 0.5415(2) 0.0402(6) Uani 1 1 d . . . . .
C69 C 0.10940(17) 0.29782(14) 0.5159(2) 0.0503(8) Uani 1 1 d . . . . .
H69 H 0.081283 0.316824 0.552400 0.060 Uiso 1 1 calc R U . . .
C70 C 0.08654(18) 0.28181(16) 0.4370(3) 0.0582(9) Uani 1 1 d . . . . .
H70 H 0.043316 0.290517 0.420915 0.070 Uiso 1 1 calc R U . . .
C71 C 0.12676(19) 0.25306(17) 0.3813(2) 0.0564(9) Uani 1 1 d . . . . .
H71 H 0.110197 0.241760 0.328970 0.068 Uiso 1 1 calc R U . . .
C72 C 0.19216(16) 0.24107(13) 0.4039(2) 0.0449(7) Uani 1 1 d . . . . .
C73 C 0.2367(2) 0.21140(15) 0.3481(2) 0.0534(8) Uani 1 1 d . . . . .
H73 H 0.221665 0.200115 0.294948 0.064 Uiso 1 1 calc R U . . .
C74 C 0.29857(19) 0.20005(13) 0.3714(2) 0.0518(8) Uani 1 1 d . . . . .
H74 H 0.325622 0.180917 0.333743 0.062 Uiso 1 1 calc R U . . .
C75 C 0.21680(15) 0.25712(12) 0.4842(2) 0.0388(6) Uani 1 1 d . . . . .
C76 C 0.28269(16) 0.24470(12) 0.5086(2) 0.0411(7) Uani 1 1 d . . . . .
O13 O 0.5642(4) 0.5646(2) 0.6928(4) 0.105(2) Uani 0.599(7) 1 d D U P A 1
C77 C 0.5255(6) 0.5403(5) 0.6227(8) 0.115(4) Uani 0.599(7) 1 d D U P A 1
H77A H 0.515782 0.568570 0.581204 0.138 Uiso 0.599(7) 1 calc R U P A 1
H77B H 0.483556 0.527022 0.644964 0.138 Uiso 0.599(7) 1 calc R U P A 1
C78 C 0.5615(7) 0.4932(7) 0.5784(10) 0.144(4) Uani 0.599(7) 1 d D U P A 1
H78A H 0.539894 0.458193 0.587482 0.173 Uiso 0.599(7) 1 calc R U P A 1
H78B H 0.567569 0.499620 0.517989 0.173 Uiso 0.599(7) 1 calc R U P A 1
C79 C 0.6242(5) 0.4985(4) 0.6269(6) 0.098(3) Uani 0.599(7) 1 d D U P A 1
H79A H 0.656058 0.517632 0.591328 0.118 Uiso 0.599(7) 1 calc R U P A 1
H79B H 0.641563 0.462039 0.636731 0.118 Uiso 0.599(7) 1 calc R U P A 1
C80 C 0.6209(6) 0.5286(4) 0.7140(7) 0.111(3) Uani 0.599(7) 1 d D U P A 1
H80A H 0.611039 0.503934 0.760657 0.133 Uiso 0.599(7) 1 calc R U P A 1
H80B H 0.661126 0.549066 0.726150 0.133 Uiso 0.599(7) 1 calc R U P A 1
O13A O 0.5549(6) 0.4380(4) 0.6876(7) 0.109(4) Uani 0.401(7) 1 d D U P A 2
C77A C 0.5173(11) 0.4602(7) 0.6172(12) 0.129(5) Uani 0.401(7) 1 d D U P A 2
H77C H 0.470459 0.459727 0.631804 0.155 Uiso 0.401(7) 1 calc R U P A 2
H77D H 0.523379 0.436700 0.568076 0.155 Uiso 0.401(7) 1 calc R U P A 2
C78A C 0.5372(14) 0.5189(10) 0.5931(18) 0.156(7) Uani 0.401(7) 1 d D U P A 2
H78C H 0.555811 0.521130 0.536300 0.187 Uiso 0.401(7) 1 calc R U P A 2
H78D H 0.500671 0.544475 0.598890 0.187 Uiso 0.401(7) 1 calc R U P A 2
C79A C 0.5899(12) 0.5264(7) 0.6622(14) 0.130(5) Uani 0.401(7) 1 d D U P A 2
H79C H 0.627725 0.545662 0.638295 0.156 Uiso 0.401(7) 1 calc R U P A 2
H79D H 0.571649 0.548920 0.707368 0.156 Uiso 0.401(7) 1 calc R U P A 2
C80A C 0.6130(7) 0.4731(5) 0.6989(10) 0.106(4) Uani 0.401(7) 1 d D U P A 2
H80C H 0.651111 0.458932 0.668235 0.127 Uiso 0.401(7) 1 calc R U P A 2
H80D H 0.624350 0.476868 0.758585 0.127 Uiso 0.401(7) 1 calc R U P A 2

loop_
_atom_site_aniso_label
_atom_site_aniso_U_11
_atom_site_aniso_U_22
_atom_site_aniso_U_33
_atom_site_aniso_U_23
_atom_site_aniso_U_13
_atom_site_aniso_U_12
O1 0.0404(12) 0.0620(15) 0.0806(17) -0.0222(13) -0.0082(12) 0.0124(11)
O2 0.0528(13) 0.0525(13) 0.0431(12) -0.0063(10) 0.0043(9) 0.0132(11)
O3 0.0456(13) 0.0846(19) 0.0462(13) -0.0251(12) -0.0036(10) 0.0027(12)
O4 0.0362(11) 0.0836(18) 0.0509(13) -0.0216(12) -0.0031(10) 0.0105(11)
O5 0.0778(18) 0.0430(13) 0.0698(16) -0.0148(11) -0.0341(14) 0.0114(12)
O6 0.0462(12) 0.0465(12) 0.0687(15) 0.0142(11) -0.0093(11) 0.0034(10)
O7 0.0525(14) 0.0494(13) 0.0672(15) -0.0080(11) -0.0150(12) 0.0012(11)
O8 0.0632(15) 0.0417(12) 0.0618(14) 0.0096(11) -0.0159(12) -0.0034(11)
O9 0.0435(12) 0.0656(15) 0.0469(12) 0.0020(11) -0.0005(10) -0.0154(11)
O10 0.0500(14) 0.106(2) 0.0573(15) 0.0272(15) -0.0060(12) -0.0046(15)
O11 0.0413(12) 0.0601(14) 0.0542(14) 0.0138(11) -0.0036(10) -0.0137(10)
O12 0.0359(11) 0.0638(15) 0.0706(16) 0.0061(12) -0.0049(11) -0.0110(11)
N1 0.0353(12) 0.0320(12) 0.0487(13) -0.0038(10) 0.0052(10) -0.0004(10)
N2 0.0291(11) 0.0451(13) 0.0342(11) -0.0064(10) 0.0008(9) -0.0008(10)
N3 0.0411(13) 0.0373(13) 0.0381(12) -0.0008(10) 0.0001(10) 0.0039(10)
N4 0.0381(13) 0.0379(13) 0.0402(12) 0.0021(10) 0.0015(10) -0.0029(10)
N5 0.0382(13) 0.0415(13) 0.0405(13) 0.0050(10) 0.0031(10) 0.0001(10)
N6 0.0283(11) 0.0315(11) 0.0521(14) -0.0001(10) 0.0022(10) -0.0025(9)
C1 0.0345(15) 0.0351(15) 0.0578(18) -0.0042(13) -0.0033(13) 0.0033(12)
C2 0.0330(14) 0.0344(14) 0.0479(16) -0.0027(12) -0.0023(12) 0.0033(11)
C3 0.0368(15) 0.0431(16) 0.0562(18) -0.0057(14) -0.0075(13) 0.0057(13)
C4 0.0410(16) 0.0583(19) 0.0478(17) -0.0140(15) -0.0071(14) 0.0034(14)
C5 0.0347(14) 0.0395(15) 0.0413(15) -0.0038(12) -0.0024(11) -0.0010(11)
C6 0.0356(15) 0.0514(18) 0.0408(16) -0.0027(13) -0.0013(12) -0.0005(13)
C7 0.0317(13) 0.0398(14) 0.0407(15) -0.0039(12) -0.0022(11) 0.0014(11)
C8 0.0326(13) 0.0365(14) 0.0380(14) -0.0002(11) -0.0026(11) 0.0000(11)
C9 0.0331(14) 0.0462(16) 0.0403(15) -0.0006(12) -0.0016(12) 0.0051(12)
C10 0.0389(15) 0.0463(16) 0.0341(13) -0.0061(12) -0.0024(11) 0.0034(12)
C11 0.0345(14) 0.0356(14) 0.0372(14) 0.0014(11) 0.0013(11) 0.0013(11)
C12 0.0386(15) 0.0320(13) 0.0457(16) -0.0008(12) 0.0055(12) 0.0021(11)
C13 0.0330(13) 0.0295(12) 0.0383(14) -0.0012(10) 0.0019(11) -0.0027(10)
C14 0.0331(14) 0.0323(14) 0.0371(14) -0.0001(11) -0.0013(11) -0.0010(11)
C15 0.0377(14) 0.0384(14) 0.0384(14) -0.0055(11) 0.0045(11) 0.0033(11)
C16 0.0580(19) 0.0413(17) 0.0441(16) -0.0022(13) 0.0095(14) -0.0028(14)
C17 0.070(2) 0.0378(16) 0.0554(19) -0.0028(14) 0.0006(16) 0.0095(15)
C18 0.072(2) 0.0444(17) 0.0520(19) -0.0093(15) 0.0104(16) 0.0123(16)
C19 0.0563(19) 0.0496(18) 0.0417(16) -0.0001(13) 0.0095(14) 0.0148(15)
C20 0.0445(16) 0.0391(15) 0.0384(14) -0.0045(12) 0.0031(12) 0.0040(12)
C21 0.0344(14) 0.0477(17) 0.0421(15) 0.0067(13) 0.0017(12) 0.0011(12)
C22 0.0356(14) 0.0460(16) 0.0387(14) 0.0032(12) 0.0006(11) 0.0036(12)
C23 0.0393(15) 0.0481(17) 0.0471(16) 0.0059(13) -0.0062(13) 0.0052(13)
C24 0.0427(16) 0.0477(17) 0.0476(17) 0.0046(13) -0.0056(13) -0.0024(13)
C25 0.0366(14) 0.0451(16) 0.0383(14) 0.0031(12) -0.0013(12) 0.0014(12)
C26 0.0420(16) 0.0467(17) 0.0390(15) 0.0003(12) -0.0001(13) -0.0003(13)
C27 0.0381(15) 0.0442(16) 0.0395(15) 0.0013(12) -0.0001(12) -0.0027(12)
C28 0.0406(15) 0.0451(16) 0.0342(14) 0.0020(12) -0.0006(12) 0.0002(12)
C29 0.0453(16) 0.0437(16) 0.0436(16) 0.0003(13) -0.0051(13) 0.0034(13)
C30 0.0492(17) 0.0460(17) 0.0405(16) -0.0052(13) -0.0116(13) 0.0026(13)
C31 0.0395(15) 0.0413(15) 0.0361(14) -0.0048(12) -0.0029(11) 0.0031(12)
C32 0.0450(16) 0.0428(16) 0.0426(15) -0.0069(12) -0.0043(13) 0.0091(13)
C33 0.0339(14) 0.0439(16) 0.0384(14) 0.0000(12) 0.0001(12) 0.0022(12)
C34 0.0351(14) 0.0411(15) 0.0381(14) 0.0024(12) 0.0041(12) 0.0026(11)
C35 0.0427(16) 0.0389(15) 0.0422(15) 0.0020(12) 0.0032(12) -0.0033(12)
C36 0.057(2) 0.0483(18) 0.0513(18) 0.0031(14) 0.0133(15) -0.0101(15)
C37 0.072(2) 0.0495(19) 0.065(2) 0.0117(17) 0.0074(18) -0.0152(18)
C38 0.077(3) 0.0430(18) 0.078(3) 0.0140(18) 0.010(2) -0.0050(18)
C39 0.073(2) 0.0367(17) 0.072(2) 0.0078(16) 0.0149(19) 0.0032(16)
C40 0.0483(17) 0.0420(16) 0.0447(16) 0.0076(13) 0.0077(13) 0.0002(13)
C41 0.0375(15) 0.0355(14) 0.0436(15) 0.0015(12) 0.0051(12) -0.0006(11)
C42 0.0328(13) 0.0310(13) 0.0423(14) 0.0004(11) 0.0029(11) 0.0001(10)
C43 0.0316(14) 0.0425(16) 0.0479(16) 0.0010(13) 0.0037(12) -0.0034(12)
C44 0.0372(15) 0.0412(15) 0.0448(16) 0.0031(12) 0.0001(12) -0.0042(12)
C45 0.0303(13) 0.0308(13) 0.0431(15) -0.0008(11) 0.0002(11) 0.0010(10)
C46 0.0305(13) 0.0345(14) 0.0481(16) -0.0010(12) -0.0010(12) -0.0029(11)
C47 0.0285(13) 0.0379(15) 0.0554(17) -0.0042(13) -0.0031(12) -0.0022(11)
C48 0.0326(14) 0.0383(15) 0.0483(16) -0.0048(12) -0.0011(12) -0.0005(11)
C49 0.0321(15) 0.060(2) 0.060(2) 0.0023(16) -0.0063(14) -0.0059(14)
C50 0.0409(16) 0.063(2) 0.0464(17) 0.0069(15) -0.0089(14) -0.0011(15)
C51 0.0375(15) 0.0457(17) 0.0452(16) 0.0028(13) 0.0018(13) 0.0036(12)
C52 0.0409(16) 0.0543(19) 0.0424(16) 0.0038(14) -0.0007(13) -0.0007(14)
C53 0.0306(13) 0.0334(13) 0.0413(14) -0.0031(11) 0.0011(11) 0.0023(11)
C54 0.0281(13) 0.0304(13) 0.0454(15) -0.0050(11) 0.0015(11) -0.0023(10)
C55 0.0351(14) 0.0357(15) 0.0525(17) -0.0032(13) 0.0079(12) -0.0030(11)
C56 0.0429(16) 0.0377(16) 0.074(2) -0.0117(15) 0.0143(15) -0.0035(13)
C57 0.0460(18) 0.0489(19) 0.082(2) -0.0164(18) 0.0234(17) -0.0064(15)
C58 0.0488(19) 0.0490(18) 0.082(3) -0.0172(18) 0.0294(18) -0.0132(15)
C59 0.0538(19) 0.0398(17) 0.075(2) -0.0094(16) 0.0254(17) -0.0096(15)
C60 0.0352(15) 0.0328(14) 0.0637(19) -0.0062(13) 0.0143(13) -0.0010(11)
C61 0.0431(16) 0.0313(14) 0.0624(19) 0.0002(13) 0.0114(14) -0.0029(12)
C62 0.0405(16) 0.0359(16) 0.082(2) -0.0036(16) 0.0115(16) -0.0008(13)
C63 0.0358(16) 0.052(2) 0.090(3) 0.0062(19) 0.0004(17) 0.0016(14)
C64 0.0462(18) 0.0509(19) 0.068(2) -0.0004(16) -0.0086(16) -0.0020(15)
C65 0.0431(16) 0.0379(15) 0.0523(17) -0.0002(13) -0.0018(14) -0.0046(12)
C66 0.0541(19) 0.0420(17) 0.0540(19) -0.0020(14) 0.0024(15) -0.0046(14)
C67 0.0470(17) 0.0368(15) 0.0557(18) -0.0040(13) 0.0125(14) -0.0033(13)
C68 0.0377(14) 0.0291(14) 0.0538(17) 0.0030(12) 0.0085(13) -0.0049(11)
C69 0.0396(16) 0.0452(17) 0.066(2) 0.0019(15) 0.0079(15) -0.0069(13)
C70 0.0394(17) 0.057(2) 0.078(3) 0.0015(19) -0.0024(17) -0.0014(16)
C71 0.0490(19) 0.065(2) 0.0550(19) -0.0007(17) -0.0093(16) -0.0144(17)
C72 0.0443(17) 0.0374(15) 0.0531(18) 0.0004(13) 0.0051(14) -0.0083(13)
C73 0.065(2) 0.0486(19) 0.0469(18) -0.0075(14) 0.0044(16) -0.0089(16)
C74 0.056(2) 0.0371(16) 0.063(2) -0.0064(15) 0.0194(16) -0.0073(14)
C75 0.0353(14) 0.0326(14) 0.0485(16) 0.0026(12) 0.0008(12) -0.0069(11)
C76 0.0396(15) 0.0282(13) 0.0555(18) -0.0005(12) 0.0055(13) -0.0048(11)
O13 0.150(6) 0.051(3) 0.113(4) 0.002(3) 0.069(4) 0.014(3)
C77 0.136(7) 0.094(6) 0.115(7) -0.024(5) 0.056(6) -0.013(6)
C78 0.168(9) 0.112(8) 0.153(8) -0.020(7) 0.037(7) 0.021(7)
C79 0.124(6) 0.054(4) 0.116(6) -0.006(4) 0.057(5) 0.006(5)
C80 0.141(8) 0.078(5) 0.115(7) 0.021(5) 0.043(6) 0.011(5)
O13A 0.140(8) 0.079(6) 0.108(7) -0.005(5) 0.039(6) -0.008(5)
C77A 0.146(10) 0.114(9) 0.126(9) 0.008(8) 0.035(8) 0.017(8)
C78A 0.171(11) 0.141(11) 0.154(11) -0.009(10) 0.021(10) -0.005(9)
C79A 0.153(9) 0.095(8) 0.141(9) -0.004(8) 0.026(8) 0.004(8)
C80A 0.125(8) 0.063(6) 0.128(8) -0.013(6) 0.052(7) 0.001(6)

_geom_special_details            
;
 All esds (except the esd in the dihedral angle between two l.s. planes)
 are estimated using the full covariance matrix.  The cell esds are taken
 into account individually in the estimation of esds in distances, angles
 and torsion angles; correlations between esds in cell parameters are only
 used when they are defined by crystal symmetry.  An approximate (isotropic)
 treatment of cell esds is used for estimating esds involving l.s. planes.
;
loop_
_geom_bond_atom_site_label_1
_geom_bond_atom_site_label_2
_geom_bond_distance
_geom_bond_site_symmetry_2
_geom_bond_publ_flag
O1 C1 1.220(4) . ?
O2 C12 1.215(4) . ?
O3 C6 1.211(4) . ?
O4 C7 1.210(4) . ?
O5 C32 1.214(4) . ?
O6 C21 1.211(4) . ?
O7 C26 1.205(4) . ?
O8 C27 1.216(4) . ?
O9 C41 1.219(4) . ?
O10 C52 1.210(4) . ?
O11 C46 1.198(4) . ?
O12 C47 1.228(4) . ?
N1 C1 1.394(4) . ?
N1 C12 1.399(4) . ?
N1 C60 1.498(4) . ?
N2 C6 1.392(4) . ?
N2 C7 1.401(4) . ?
N2 C15 1.493(4) . ?
N3 C20 1.487(4) . ?
N3 C21 1.401(4) . ?
N3 C32 1.404(4) . ?
N4 C26 1.407(4) . ?
N4 C27 1.392(4) . ?
N4 C35 1.486(4) . ?
N5 C40 1.503(4) . ?
N5 C41 1.392(4) . ?
N5 C52 1.403(4) . ?
N6 C46 1.416(4) . ?
N6 C47 1.394(4) . ?
N6 C55 1.482(4) . ?
C1 C2 1.488(4) . ?
C2 C3 1.380(4) . ?
C2 C13 1.405(4) . ?
C3 H3 0.9300 . ?
C3 C4 1.414(5) . ?
C4 H4 0.9300 . ?
C4 C5 1.369(4) . ?
C5 C6 1.488(4) . ?
C5 C14 1.406(4) . ?
C7 C8 1.480(4) . ?
C8 C9 1.381(4) . ?
C8 C14 1.399(4) . ?
C9 H9 0.9300 . ?
C9 C10 1.403(4) . ?
C10 H10 0.9300 . ?
C10 C11 1.377(4) . ?
C11 C12 1.484(4) . ?
C11 C13 1.413(4) . ?
C13 C14 1.413(4) . ?
C15 H15 0.9800 . ?
C15 C16 1.531(4) . ?
C15 C20 1.531(4) . ?
C16 H16A 0.9700 . ?
C16 H16B 0.9700 . ?
C16 C17 1.512(5) . ?
C17 H17A 0.9700 . ?
C17 H17B 0.9700 . ?
C17 C18 1.510(5) . ?
C18 H18A 0.9700 . ?
C18 H18B 0.9700 . ?
C18 C19 1.530(5) . ?
C19 H19A 0.9700 . ?
C19 H19B 0.9700 . ?
C19 C20 1.534(4) . ?
C20 H20 0.9800 . ?
C21 C22 1.488(5) . ?
C22 C23 1.371(4) . ?
C22 C33 1.417(4) . ?
C23 H23 0.9300 . ?
C23 C24 1.396(5) . ?
C24 H24 0.9300 . ?
C24 C25 1.386(4) . ?
C25 C26 1.484(4) . ?
C25 C34 1.406(4) . ?
C27 C28 1.489(4) . ?
C28 C29 1.376(4) . ?
C28 C34 1.405(4) . ?
C29 H29 0.9300 . ?
C29 C30 1.405(5) . ?
C30 H30 0.9300 . ?
C30 C31 1.377(4) . ?
C31 C32 1.484(5) . ?
C31 C33 1.407(4) . ?
C33 C34 1.403(4) . ?
C35 H35 0.9800 . ?
C35 C36 1.530(4) . ?
C35 C40 1.535(5) . ?
C36 H36A 0.9700 . ?
C36 H36B 0.9700 . ?
C36 C37 1.526(5) . ?
C37 H37A 0.9700 . ?
C37 H37B 0.9700 . ?
C37 C38 1.526(6) . ?
C38 H38A 0.9700 . ?
C38 H38B 0.9700 . ?
C38 C39 1.535(5) . ?
C39 H39A 0.9700 . ?
C39 H39B 0.9700 . ?
C39 C40 1.534(5) . ?
C40 H40 0.9800 . ?
C41 C42 1.486(4) . ?
C42 C43 1.371(4) . ?
C42 C53 1.416(4) . ?
C43 H43 0.9300 . ?
C43 C44 1.416(4) . ?
C44 H44 0.9300 . ?
C44 C45 1.379(4) . ?
C45 C46 1.491(4) . ?
C45 C54 1.401(4) . ?
C47 C48 1.491(5) . ?
C48 C49 1.351(5) . ?
C48 C54 1.421(4) . ?
C49 H49 0.9300 . ?
C49 C50 1.419(5) . ?
C50 H50 0.9300 . ?
C50 C51 1.374(5) . ?
C51 C52 1.498(5) . ?
C51 C53 1.404(4) . ?
C53 C54 1.418(4) . ?
C55 H55 0.9800 . ?
C55 C56 1.524(4) . ?
C55 C60 1.540(4) . ?
C56 H56A 0.9700 . ?
C56 H56B 0.9700 . ?
C56 C57 1.524(5) . ?
C57 H57A 0.9700 . ?
C57 H57B 0.9700 . ?
C57 C58 1.507(5) . ?
C58 H58A 0.9700 . ?
C58 H58B 0.9700 . ?
C58 C59 1.532(5) . ?
C59 H59A 0.9700 . ?
C59 H59B 0.9700 . ?
C59 C60 1.543(5) . ?
C60 H60 0.9800 . ?
C61 C62 1.393(5) . ?
C61 C74 1.411(5) . ?
C61 C76 1.434(5) . ?
C62 H62 0.9300 . ?
C62 C63 1.371(6) . ?
C63 H63 0.9300 . ?
C63 C64 1.390(6) . ?
C64 H64 0.9300 . ?
C64 C65 1.393(5) . ?
C65 C66 1.437(5) . ?
C65 C76 1.411(5) . ?
C66 H66 0.9300 . ?
C66 C67 1.347(5) . ?
C67 H67 0.9300 . ?
C67 C68 1.433(5) . ?
C68 C69 1.393(5) . ?
C68 C75 1.430(4) . ?
C69 H69 0.9300 . ?
C69 C70 1.380(6) . ?
C70 H70 0.9300 . ?
C70 C71 1.383(6) . ?
C71 H71 0.9300 . ?
C71 C72 1.394(5) . ?
C72 C73 1.448(5) . ?
C72 C75 1.412(5) . ?
C73 H73 0.9300 . ?
C73 C74 1.327(6) . ?
C74 H74 0.9300 . ?
C75 C76 1.413(4) . ?
O13 C77 1.473(11) . ?
O13 C80 1.478(11) . ?
C77 H77A 0.9700 . ?
C77 H77B 0.9700 . ?
C77 C78 1.529(11) . ?
C78 H78A 0.9700 . ?
C78 H78B 0.9700 . ?
C78 C79 1.479(12) . ?
C79 H79A 0.9700 . ?
C79 H79B 0.9700 . ?
C79 C80 1.556(11) . ?
C80 H80A 0.9700 . ?
C80 H80B 0.9700 . ?
O13A C77A 1.445(13) . ?
O13A C80A 1.459(12) . ?
C77A H77C 0.9700 . ?
C77A H77D 0.9700 . ?
C77A C78A 1.536(14) . ?
C78A H78C 0.9700 . ?
C78A H78D 0.9700 . ?
C78A C79A 1.528(14) . ?
C79A H79C 0.9700 . ?
C79A H79D 0.9700 . ?
C79A C80A 1.499(13) . ?
C80A H80C 0.9700 . ?
C80A H80D 0.9700 . ?

loop_
_geom_angle_atom_site_label_1
_geom_angle_atom_site_label_2
_geom_angle_atom_site_label_3
_geom_angle
_geom_angle_site_symmetry_1
_geom_angle_site_symmetry_3
_geom_angle_publ_flag
C1 N1 C12 123.8(2) . . ?
C1 N1 C60 115.9(2) . . ?
C12 N1 C60 119.9(3) . . ?
C6 N2 C7 123.7(2) . . ?
C6 N2 C15 120.8(2) . . ?
C7 N2 C15 115.1(2) . . ?
C21 N3 C20 120.0(2) . . ?
C21 N3 C32 123.3(3) . . ?
C32 N3 C20 116.4(3) . . ?
C26 N4 C35 115.4(3) . . ?
C27 N4 C26 123.6(3) . . ?
C27 N4 C35 120.5(3) . . ?
C41 N5 C40 120.0(3) . . ?
C41 N5 C52 124.3(3) . . ?
C52 N5 C40 115.1(2) . . ?
C46 N6 C55 115.7(2) . . ?
C47 N6 C46 123.9(3) . . ?
C47 N6 C55 120.2(2) . . ?
O1 C1 N1 121.5(3) . . ?
O1 C1 C2 121.0(3) . . ?
N1 C1 C2 117.6(3) . . ?
C3 C2 C1 120.4(3) . . ?
C3 C2 C13 120.1(3) . . ?
C13 C2 C1 119.6(3) . . ?
C2 C3 H3 120.1 . . ?
C2 C3 C4 119.9(3) . . ?
C4 C3 H3 120.1 . . ?
C3 C4 H4 119.6 . . ?
C5 C4 C3 120.9(3) . . ?
C5 C4 H4 119.6 . . ?
C4 C5 C6 120.4(3) . . ?
C4 C5 C14 119.8(3) . . ?
C14 C5 C6 119.7(3) . . ?
O3 C6 N2 120.7(3) . . ?
O3 C6 C5 121.8(3) . . ?
N2 C6 C5 117.5(3) . . ?
O4 C7 N2 121.0(3) . . ?
O4 C7 C8 121.2(3) . . ?
N2 C7 C8 117.8(2) . . ?
C9 C8 C7 119.5(3) . . ?
C9 C8 C14 120.7(3) . . ?
C14 C8 C7 119.9(2) . . ?
C8 C9 H9 120.0 . . ?
C8 C9 C10 120.0(3) . . ?
C10 C9 H9 120.0 . . ?
C9 C10 H10 119.7 . . ?
C11 C10 C9 120.6(3) . . ?
C11 C10 H10 119.7 . . ?
C10 C11 C12 120.0(3) . . ?
C10 C11 C13 119.8(3) . . ?
C13 C11 C12 120.2(3) . . ?
O2 C12 N1 121.5(3) . . ?
O2 C12 C11 121.7(3) . . ?
N1 C12 C11 116.8(3) . . ?
C2 C13 C11 120.8(3) . . ?
C2 C13 C14 119.6(3) . . ?
C14 C13 C11 119.6(2) . . ?
C5 C14 C13 119.7(3) . . ?
C8 C14 C5 121.0(3) . . ?
C8 C14 C13 119.3(3) . . ?
N2 C15 H15 106.5 . . ?
N2 C15 C16 110.9(2) . . ?
N2 C15 C20 114.9(2) . . ?
C16 C15 H15 106.5 . . ?
C16 C15 C20 111.0(2) . . ?
C20 C15 H15 106.5 . . ?
C15 C16 H16A 109.4 . . ?
C15 C16 H16B 109.4 . . ?
H16A C16 H16B 108.0 . . ?
C17 C16 C15 111.1(3) . . ?
C17 C16 H16A 109.4 . . ?
C17 C16 H16B 109.4 . . ?
C16 C17 H17A 109.6 . . ?
C16 C17 H17B 109.6 . . ?
H17A C17 H17B 108.1 . . ?
C18 C17 C16 110.3(3) . . ?
C18 C17 H17A 109.6 . . ?
C18 C17 H17B 109.6 . . ?
C17 C18 H18A 109.5 . . ?
C17 C18 H18B 109.5 . . ?
C17 C18 C19 110.6(3) . . ?
H18A C18 H18B 108.1 . . ?
C19 C18 H18A 109.5 . . ?
C19 C18 H18B 109.5 . . ?
C18 C19 H19A 109.5 . . ?
C18 C19 H19B 109.5 . . ?
C18 C19 C20 110.7(3) . . ?
H19A C19 H19B 108.1 . . ?
C20 C19 H19A 109.5 . . ?
C20 C19 H19B 109.5 . . ?
N3 C20 C15 112.7(2) . . ?
N3 C20 C19 112.9(3) . . ?
N3 C20 H20 107.1 . . ?
C15 C20 C19 109.5(3) . . ?
C15 C20 H20 107.1 . . ?
C19 C20 H20 107.1 . . ?
O6 C21 N3 120.9(3) . . ?
O6 C21 C22 121.4(3) . . ?
N3 C21 C22 117.7(3) . . ?
C23 C22 C21 120.6(3) . . ?
C23 C22 C33 119.5(3) . . ?
C33 C22 C21 119.8(3) . . ?
C22 C23 H23 119.5 . . ?
C22 C23 C24 120.9(3) . . ?
C24 C23 H23 119.5 . . ?
C23 C24 H24 119.8 . . ?
C25 C24 C23 120.3(3) . . ?
C25 C24 H24 119.8 . . ?
C24 C25 C26 120.2(3) . . ?
C24 C25 C34 119.8(3) . . ?
C34 C25 C26 120.0(3) . . ?
O7 C26 N4 120.9(3) . . ?
O7 C26 C25 122.0(3) . . ?
N4 C26 C25 117.1(3) . . ?
O8 C27 N4 121.5(3) . . ?
O8 C27 C28 121.4(3) . . ?
N4 C27 C28 117.1(3) . . ?
C29 C28 C27 120.1(3) . . ?
C29 C28 C34 120.2(3) . . ?
C34 C28 C27 119.7(3) . . ?
C28 C29 H29 119.9 . . ?
C28 C29 C30 120.1(3) . . ?
C30 C29 H29 119.9 . . ?
C29 C30 H30 119.7 . . ?
C31 C30 C29 120.6(3) . . ?
C31 C30 H30 119.7 . . ?
C30 C31 C32 120.1(3) . . ?
C30 C31 C33 119.6(3) . . ?
C33 C31 C32 120.4(3) . . ?
O5 C32 N3 121.5(3) . . ?
O5 C32 C31 121.2(3) . . ?
N3 C32 C31 117.2(3) . . ?
C31 C33 C22 120.3(3) . . ?
C34 C33 C22 119.7(3) . . ?
C34 C33 C31 120.0(3) . . ?
C28 C34 C25 121.0(3) . . ?
C33 C34 C25 119.6(3) . . ?
C33 C34 C28 119.4(3) . . ?
N4 C35 H35 106.7 . . ?
N4 C35 C36 111.7(3) . . ?
N4 C35 C40 114.9(2) . . ?
C36 C35 H35 106.7 . . ?
C36 C35 C40 109.8(3) . . ?
C40 C35 H35 106.7 . . ?
C35 C36 H36A 109.5 . . ?
C35 C36 H36B 109.5 . . ?
H36A C36 H36B 108.1 . . ?
C37 C36 C35 110.8(3) . . ?
C37 C36 H36A 109.5 . . ?
C37 C36 H36B 109.5 . . ?
C36 C37 H37A 109.6 . . ?
C36 C37 H37B 109.6 . . ?
H37A C37 H37B 108.1 . . ?
C38 C37 C36 110.3(3) . . ?
C38 C37 H37A 109.6 . . ?
C38 C37 H37B 109.6 . . ?
C37 C38 H38A 109.5 . . ?
C37 C38 H38B 109.5 . . ?
C37 C38 C39 110.7(3) . . ?
H38A C38 H38B 108.1 . . ?
C39 C38 H38A 109.5 . . ?
C39 C38 H38B 109.5 . . ?
C38 C39 H39A 109.6 . . ?
C38 C39 H39B 109.6 . . ?
H39A C39 H39B 108.2 . . ?
C40 C39 C38 110.1(3) . . ?
C40 C39 H39A 109.6 . . ?
C40 C39 H39B 109.6 . . ?
N5 C40 C35 114.2(2) . . ?
N5 C40 C39 111.3(3) . . ?
N5 C40 H40 107.4 . . ?
C35 C40 H40 107.4 . . ?
C39 C40 C35 108.7(3) . . ?
C39 C40 H40 107.4 . . ?
O9 C41 N5 121.3(3) . . ?
O9 C41 C42 120.7(3) . . ?
N5 C41 C42 118.0(3) . . ?
C43 C42 C41 120.2(3) . . ?
C43 C42 C53 120.5(3) . . ?
C53 C42 C41 119.3(3) . . ?
C42 C43 H43 119.8 . . ?
C42 C43 C44 120.4(3) . . ?
C44 C43 H43 119.8 . . ?
C43 C44 H44 120.2 . . ?
C45 C44 C43 119.7(3) . . ?
C45 C44 H44 120.2 . . ?
C44 C45 C46 119.0(3) . . ?
C44 C45 C54 120.9(3) . . ?
C54 C45 C46 120.0(2) . . ?
O11 C46 N6 121.1(3) . . ?
O11 C46 C45 122.0(3) . . ?
N6 C46 C45 116.9(3) . . ?
O12 C47 N6 120.8(3) . . ?
O12 C47 C48 120.9(3) . . ?
N6 C47 C48 118.3(2) . . ?
C49 C48 C47 120.8(3) . . ?
C49 C48 C54 120.5(3) . . ?
C54 C48 C47 118.7(3) . . ?
C48 C49 H49 119.7 . . ?
C48 C49 C50 120.6(3) . . ?
C50 C49 H49 119.7 . . ?
C49 C50 H50 119.8 . . ?
C51 C50 C49 120.5(3) . . ?
C51 C50 H50 119.8 . . ?
C50 C51 C52 120.0(3) . . ?
C50 C51 C53 119.8(3) . . ?
C53 C51 C52 120.2(3) . . ?
O10 C52 N5 121.9(3) . . ?
O10 C52 C51 121.6(3) . . ?
N5 C52 C51 116.5(3) . . ?
C42 C53 C54 119.1(3) . . ?
C51 C53 C42 121.0(3) . . ?
C51 C53 C54 119.9(3) . . ?
C45 C54 C48 121.8(3) . . ?
C45 C54 C53 119.4(2) . . ?
C53 C54 C48 118.8(3) . . ?
N6 C55 H55 106.9 . . ?
N6 C55 C56 112.8(3) . . ?
N6 C55 C60 114.0(3) . . ?
C56 C55 H55 106.9 . . ?
C56 C55 C60 108.8(2) . . ?
C60 C55 H55 106.9 . . ?
C55 C56 H56A 109.8 . . ?
C55 C56 H56B 109.8 . . ?
H56A C56 H56B 108.3 . . ?
C57 C56 C55 109.3(3) . . ?
C57 C56 H56A 109.8 . . ?
C57 C56 H56B 109.8 . . ?
C56 C57 H57A 109.4 . . ?
C56 C57 H57B 109.4 . . ?
H57A C57 H57B 108.0 . . ?
C58 C57 C56 111.0(3) . . ?
C58 C57 H57A 109.4 . . ?
C58 C57 H57B 109.4 . . ?
C57 C58 H58A 109.2 . . ?
C57 C58 H58B 109.2 . . ?
C57 C58 C59 111.8(3) . . ?
H58A C58 H58B 107.9 . . ?
C59 C58 H58A 109.2 . . ?
C59 C58 H58B 109.2 . . ?
C58 C59 H59A 109.7 . . ?
C58 C59 H59B 109.7 . . ?
C58 C59 C60 109.6(3) . . ?
H59A C59 H59B 108.2 . . ?
C60 C59 H59A 109.7 . . ?
C60 C59 H59B 109.7 . . ?
N1 C60 C55 112.8(2) . . ?
N1 C60 C59 112.3(2) . . ?
N1 C60 H60 107.5 . . ?
C55 C60 C59 109.0(3) . . ?
C55 C60 H60 107.5 . . ?
C59 C60 H60 107.5 . . ?
C62 C61 C74 124.0(3) . . ?
C62 C61 C76 118.1(3) . . ?
C74 C61 C76 118.0(3) . . ?
C61 C62 H62 119.1 . . ?
C63 C62 C61 121.8(3) . . ?
C63 C62 H62 119.1 . . ?
C62 C63 H63 119.8 . . ?
C62 C63 C64 120.3(3) . . ?
C64 C63 H63 119.8 . . ?
C63 C64 H64 119.7 . . ?
C63 C64 C65 120.7(4) . . ?
C65 C64 H64 119.7 . . ?
C64 C65 C66 122.3(3) . . ?
C64 C65 C76 119.2(3) . . ?
C76 C65 C66 118.5(3) . . ?
C65 C66 H66 119.4 . . ?
C67 C66 C65 121.3(3) . . ?
C67 C66 H66 119.4 . . ?
C66 C67 H67 119.2 . . ?
C66 C67 C68 121.6(3) . . ?
C68 C67 H67 119.2 . . ?
C69 C68 C67 123.0(3) . . ?
C69 C68 C75 118.8(3) . . ?
C75 C68 C67 118.2(3) . . ?
C68 C69 H69 119.6 . . ?
C70 C69 C68 120.8(3) . . ?
C70 C69 H69 119.6 . . ?
C69 C70 H70 119.4 . . ?
C69 C70 C71 121.2(3) . . ?
C71 C70 H70 119.4 . . ?
C70 C71 H71 120.1 . . ?
C70 C71 C72 119.9(3) . . ?
C72 C71 H71 120.1 . . ?
C71 C72 C73 122.3(3) . . ?
C71 C72 C75 120.0(3) . . ?
C75 C72 C73 117.6(3) . . ?
C72 C73 H73 119.4 . . ?
C74 C73 C72 121.1(3) . . ?
C74 C73 H73 119.4 . . ?
C61 C74 H74 118.5 . . ?
C73 C74 C61 122.9(3) . . ?
C73 C74 H74 118.5 . . ?
C72 C75 C68 119.3(3) . . ?
C72 C75 C76 120.8(3) . . ?
C76 C75 C68 119.9(3) . . ?
C65 C76 C61 119.9(3) . . ?
C65 C76 C75 120.6(3) . . ?
C75 C76 C61 119.5(3) . . ?
C77 O13 C80 109.7(8) . . ?
O13 C77 H77A 108.9 . . ?
O13 C77 H77B 108.9 . . ?
O13 C77 C78 113.2(10) . . ?
H77A C77 H77B 107.7 . . ?
C78 C77 H77A 108.9 . . ?
C78 C77 H77B 108.9 . . ?
C77 C78 H78A 112.6 . . ?
C77 C78 H78B 112.6 . . ?
H78A C78 H78B 110.1 . . ?
C79 C78 C77 95.8(10) . . ?
C79 C78 H78A 112.6 . . ?
C79 C78 H78B 112.6 . . ?
C78 C79 H79A 108.0 . . ?
C78 C79 H79B 108.0 . . ?
C78 C79 C80 117.4(9) . . ?
H79A C79 H79B 107.2 . . ?
C80 C79 H79A 108.0 . . ?
C80 C79 H79B 108.0 . . ?
O13 C80 C79 96.6(8) . . ?
O13 C80 H80A 112.4 . . ?
O13 C80 H80B 112.4 . . ?
C79 C80 H80A 112.4 . . ?
C79 C80 H80B 112.4 . . ?
H80A C80 H80B 110.0 . . ?
C77A O13A C80A 107.0(13) . . ?
O13A C77A H77C 108.8 . . ?
O13A C77A H77D 108.8 . . ?
O13A C77A C78A 113.7(16) . . ?
H77C C77A H77D 107.7 . . ?
C78A C77A H77C 108.8 . . ?
C78A C77A H77D 108.8 . . ?
C77A C78A H78C 112.4 . . ?
C77A C78A H78D 112.4 . . ?
H78C C78A H78D 110.0 . . ?
C79A C78A C77A 96.8(15) . . ?
C79A C78A H78C 112.4 . . ?
C79A C78A H78D 112.4 . . ?
C78A C79A H79C 109.1 . . ?
C78A C79A H79D 109.1 . . ?
H79C C79A H79D 107.8 . . ?
C80A C79A C78A 112.5(14) . . ?
C80A C79A H79C 109.1 . . ?
C80A C79A H79D 109.1 . . ?
O13A C80A C79A 102.4(12) . . ?
O13A C80A H80C 111.3 . . ?
O13A C80A H80D 111.3 . . ?
C79A C80A H80C 111.3 . . ?
C79A C80A H80D 111.3 . . ?
H80C C80A H80D 109.2 . . ?

loop_
_geom_torsion_atom_site_label_1
_geom_torsion_atom_site_label_2
_geom_torsion_atom_site_label_3
_geom_torsion_atom_site_label_4
_geom_torsion
_geom_torsion_site_symmetry_1
_geom_torsion_site_symmetry_2
_geom_torsion_site_symmetry_3
_geom_torsion_site_symmetry_4
_geom_torsion_publ_flag
O1 C1 C2 C3 -3.6(5) . . . . ?
O1 C1 C2 C13 175.5(3) . . . . ?
O4 C7 C8 C9 3.6(5) . . . . ?
O4 C7 C8 C14 -175.8(3) . . . . ?
O6 C21 C22 C23 -1.1(5) . . . . ?
O6 C21 C22 C33 176.0(3) . . . . ?
O8 C27 C28 C29 8.8(5) . . . . ?
O8 C27 C28 C34 -171.3(3) . . . . ?
O9 C41 C42 C43 -1.2(4) . . . . ?
O9 C41 C42 C53 179.1(3) . . . . ?
O12 C47 C48 C49 0.6(5) . . . . ?
O12 C47 C48 C54 179.7(3) . . . . ?
N1 C1 C2 C3 174.8(3) . . . . ?
N1 C1 C2 C13 -6.1(4) . . . . ?
N2 C7 C8 C9 -175.5(3) . . . . ?
N2 C7 C8 C14 5.0(4) . . . . ?
N2 C15 C16 C17 174.1(3) . . . . ?
N2 C15 C20 N3 -50.4(3) . . . . ?
N2 C15 C20 C19 -177.0(3) . . . . ?
N3 C21 C22 C23 179.9(3) . . . . ?
N3 C21 C22 C33 -2.9(4) . . . . ?
N4 C27 C28 C29 -170.5(3) . . . . ?
N4 C27 C28 C34 9.4(4) . . . . ?
N4 C35 C36 C37 172.2(3) . . . . ?
N4 C35 C40 N5 -48.0(4) . . . . ?
N4 C35 C40 C39 -173.0(3) . . . . ?
N5 C41 C42 C43 179.4(3) . . . . ?
N5 C41 C42 C53 -0.3(4) . . . . ?
N6 C47 C48 C49 -178.6(3) . . . . ?
N6 C47 C48 C54 0.5(4) . . . . ?
N6 C55 C56 C57 170.5(3) . . . . ?
N6 C55 C60 N1 -45.5(4) . . . . ?
N6 C55 C60 C59 -171.0(3) . . . . ?
C1 N1 C12 O2 167.7(3) . . . . ?
C1 N1 C12 C11 -12.8(4) . . . . ?
C1 N1 C60 C55 134.3(3) . . . . ?
C1 N1 C60 C59 -102.0(3) . . . . ?
C1 C2 C3 C4 179.6(3) . . . . ?
C1 C2 C13 C11 -1.0(4) . . . . ?
C1 C2 C13 C14 179.9(3) . . . . ?
C2 C3 C4 C5 -0.3(5) . . . . ?
C2 C13 C14 C5 1.2(4) . . . . ?
C2 C13 C14 C8 179.9(3) . . . . ?
C3 C2 C13 C11 178.1(3) . . . . ?
C3 C2 C13 C14 -1.0(4) . . . . ?
C3 C4 C5 C6 -178.2(3) . . . . ?
C3 C4 C5 C14 0.5(5) . . . . ?
C4 C5 C6 O3 4.0(5) . . . . ?
C4 C5 C6 N2 -175.6(3) . . . . ?
C4 C5 C14 C8 -179.7(3) . . . . ?
C4 C5 C14 C13 -1.0(5) . . . . ?
C6 N2 C7 O4 -179.2(3) . . . . ?
C6 N2 C7 C8 -0.1(4) . . . . ?
C6 N2 C15 C16 67.8(4) . . . . ?
C6 N2 C15 C20 -59.0(4) . . . . ?
C6 C5 C14 C8 -0.9(4) . . . . ?
C6 C5 C14 C13 177.8(3) . . . . ?
C7 N2 C6 O3 175.3(3) . . . . ?
C7 N2 C6 C5 -5.1(4) . . . . ?
C7 N2 C15 C16 -106.3(3) . . . . ?
C7 N2 C15 C20 127.0(3) . . . . ?
C7 C8 C9 C10 -177.5(3) . . . . ?
C7 C8 C14 C5 -4.4(4) . . . . ?
C7 C8 C14 C13 176.9(3) . . . . ?
C8 C9 C10 C11 0.4(5) . . . . ?
C9 C8 C14 C5 176.1(3) . . . . ?
C9 C8 C14 C13 -2.6(4) . . . . ?
C9 C10 C11 C12 178.7(3) . . . . ?
C9 C10 C11 C13 -2.1(5) . . . . ?
C10 C11 C12 O2 3.6(4) . . . . ?
C10 C11 C12 N1 -175.9(3) . . . . ?
C10 C11 C13 C2 -177.6(3) . . . . ?
C10 C11 C13 C14 1.5(4) . . . . ?
C11 C13 C14 C5 -177.9(3) . . . . ?
C11 C13 C14 C8 0.8(4) . . . . ?
C12 N1 C1 O1 -168.1(3) . . . . ?
C12 N1 C1 C2 13.5(4) . . . . ?
C12 N1 C60 C55 -52.7(4) . . . . ?
C12 N1 C60 C59 71.0(4) . . . . ?
C12 C11 C13 C2 1.6(4) . . . . ?
C12 C11 C13 C14 -179.3(2) . . . . ?
C13 C2 C3 C4 0.6(5) . . . . ?
C13 C11 C12 O2 -175.6(3) . . . . ?
C13 C11 C12 N1 4.9(4) . . . . ?
C14 C5 C6 O3 -174.8(3) . . . . ?
C14 C5 C6 N2 5.6(4) . . . . ?
C14 C8 C9 C10 2.0(5) . . . . ?
C15 N2 C6 O3 1.8(5) . . . . ?
C15 N2 C6 C5 -178.6(3) . . . . ?
C15 N2 C7 O4 -5.4(4) . . . . ?
C15 N2 C7 C8 173.8(2) . . . . ?
C15 C16 C17 C18 57.4(4) . . . . ?
C16 C15 C20 N3 -177.2(3) . . . . ?
C16 C15 C20 C19 56.2(3) . . . . ?
C16 C17 C18 C19 -58.0(4) . . . . ?
C17 C18 C19 C20 58.4(4) . . . . ?
C18 C19 C20 N3 176.6(3) . . . . ?
C18 C19 C20 C15 -57.0(4) . . . . ?
C20 N3 C21 O6 -0.2(4) . . . . ?
C20 N3 C21 C22 178.7(3) . . . . ?
C20 N3 C32 O5 6.1(5) . . . . ?
C20 N3 C32 C31 -172.4(3) . . . . ?
C20 C15 C16 C17 -57.0(4) . . . . ?
C21 N3 C20 C15 -62.6(4) . . . . ?
C21 N3 C20 C19 62.1(4) . . . . ?
C21 N3 C32 O5 -168.3(3) . . . . ?
C21 N3 C32 C31 13.3(5) . . . . ?
C21 C22 C23 C24 173.4(3) . . . . ?
C21 C22 C33 C31 5.9(5) . . . . ?
C21 C22 C33 C34 -173.5(3) . . . . ?
C22 C23 C24 C25 0.4(6) . . . . ?
C22 C33 C34 C25 -0.2(5) . . . . ?
C22 C33 C34 C28 179.9(3) . . . . ?
C23 C22 C33 C31 -176.9(3) . . . . ?
C23 C22 C33 C34 3.7(5) . . . . ?
C23 C24 C25 C26 -174.7(3) . . . . ?
C23 C24 C25 C34 3.1(5) . . . . ?
C24 C25 C26 O7 -0.7(5) . . . . ?
C24 C25 C26 N4 177.9(3) . . . . ?
C24 C25 C34 C28 176.7(3) . . . . ?
C24 C25 C34 C33 -3.2(5) . . . . ?
C26 N4 C27 O8 165.2(3) . . . . ?
C26 N4 C27 C28 -15.5(4) . . . . ?
C26 N4 C35 C36 -93.8(3) . . . . ?
C26 N4 C35 C40 140.4(3) . . . . ?
C26 C25 C34 C28 -5.4(5) . . . . ?
C26 C25 C34 C33 174.7(3) . . . . ?
C27 N4 C26 O7 -170.5(3) . . . . ?
C27 N4 C26 C25 10.9(4) . . . . ?
C27 N4 C35 C36 78.1(4) . . . . ?
C27 N4 C35 C40 -47.7(4) . . . . ?
C27 C28 C29 C30 179.1(3) . . . . ?
C27 C28 C34 C25 0.7(5) . . . . ?
C27 C28 C34 C33 -179.4(3) . . . . ?
C28 C29 C30 C31 0.3(6) . . . . ?
C29 C28 C34 C25 -179.4(3) . . . . ?
C29 C28 C34 C33 0.4(5) . . . . ?
C29 C30 C31 C32 179.7(3) . . . . ?
C29 C30 C31 C33 0.6(5) . . . . ?
C30 C31 C32 O5 -7.4(5) . . . . ?
C30 C31 C32 N3 171.1(3) . . . . ?
C30 C31 C33 C22 179.6(3) . . . . ?
C30 C31 C33 C34 -1.0(5) . . . . ?
C31 C33 C34 C25 -179.7(3) . . . . ?
C31 C33 C34 C28 0.5(5) . . . . ?
C32 N3 C20 C15 122.8(3) . . . . ?
C32 N3 C20 C19 -112.5(3) . . . . ?
C32 N3 C21 O6 174.0(3) . . . . ?
C32 N3 C21 C22 -7.1(4) . . . . ?
C32 C31 C33 C22 0.5(5) . . . . ?
C32 C31 C33 C34 179.9(3) . . . . ?
C33 C22 C23 C24 -3.8(5) . . . . ?
C33 C31 C32 O5 171.7(3) . . . . ?
C33 C31 C32 N3 -9.8(5) . . . . ?
C34 C25 C26 O7 -178.6(3) . . . . ?
C34 C25 C26 N4 0.0(4) . . . . ?
C34 C28 C29 C30 -0.8(5) . . . . ?
C35 N4 C26 O7 1.1(4) . . . . ?
C35 N4 C26 C25 -177.5(3) . . . . ?
C35 N4 C27 O8 -6.0(5) . . . . ?
C35 N4 C27 C28 173.3(3) . . . . ?
C35 C36 C37 C38 56.9(4) . . . . ?
C36 C35 C40 N5 -174.8(3) . . . . ?
C36 C35 C40 C39 60.2(4) . . . . ?
C36 C37 C38 C39 -56.3(5) . . . . ?
C37 C38 C39 C40 58.4(5) . . . . ?
C38 C39 C40 N5 173.5(3) . . . . ?
C38 C39 C40 C35 -59.9(4) . . . . ?
C40 N5 C41 O9 3.3(4) . . . . ?
C40 N5 C41 C42 -177.3(3) . . . . ?
C40 N5 C52 O10 1.2(5) . . . . ?
C40 N5 C52 C51 -179.0(3) . . . . ?
C40 C35 C36 C37 -59.2(4) . . . . ?
C41 N5 C40 C35 -53.4(4) . . . . ?
C41 N5 C40 C39 70.1(4) . . . . ?
C41 N5 C52 O10 -170.1(3) . . . . ?
C41 N5 C52 C51 9.7(5) . . . . ?
C41 C42 C43 C44 178.4(3) . . . . ?
C41 C42 C53 C51 2.9(4) . . . . ?
C41 C42 C53 C54 -177.6(2) . . . . ?
C42 C43 C44 C45 -0.4(5) . . . . ?
C42 C53 C54 C45 -1.3(4) . . . . ?
C42 C53 C54 C48 -179.6(3) . . . . ?
C43 C42 C53 C51 -176.7(3) . . . . ?
C43 C42 C53 C54 2.7(4) . . . . ?
C43 C44 C45 C46 179.9(3) . . . . ?
C43 C44 C45 C54 1.8(5) . . . . ?
C44 C45 C46 O11 -3.0(4) . . . . ?
C44 C45 C46 N6 177.5(3) . . . . ?
C44 C45 C54 C48 177.3(3) . . . . ?
C44 C45 C54 C53 -1.0(4) . . . . ?
C46 N6 C47 O12 174.7(3) . . . . ?
C46 N6 C47 C48 -6.1(4) . . . . ?
C46 N6 C55 C56 -106.7(3) . . . . ?
C46 N6 C55 C60 128.5(3) . . . . ?
C46 C45 C54 C48 -0.7(4) . . . . ?
C46 C45 C54 C53 -179.0(2) . . . . ?
C47 N6 C46 O11 -171.6(3) . . . . ?
C47 N6 C46 C45 8.0(4) . . . . ?
C47 N6 C55 C56 68.1(4) . . . . ?
C47 N6 C55 C60 -56.7(4) . . . . ?
C47 C48 C49 C50 -179.8(3) . . . . ?
C47 C48 C54 C45 2.7(4) . . . . ?
C47 C48 C54 C53 -179.0(2) . . . . ?
C48 C49 C50 C51 -2.3(6) . . . . ?
C49 C48 C54 C45 -178.2(3) . . . . ?
C49 C48 C54 C53 0.2(4) . . . . ?
C49 C50 C51 C52 -179.8(3) . . . . ?
C49 C50 C51 C53 2.3(5) . . . . ?
C50 C51 C52 O10 -4.7(5) . . . . ?
C50 C51 C52 N5 175.6(3) . . . . ?
C50 C51 C53 C42 178.4(3) . . . . ?
C50 C51 C53 C54 -1.0(5) . . . . ?
C51 C53 C54 C45 178.2(3) . . . . ?
C51 C53 C54 C48 -0.2(4) . . . . ?
C52 N5 C40 C35 134.8(3) . . . . ?
C52 N5 C40 C39 -101.6(3) . . . . ?
C52 N5 C41 O9 174.3(3) . . . . ?
C52 N5 C41 C42 -6.4(4) . . . . ?
C52 C51 C53 C42 0.5(4) . . . . ?
C52 C51 C53 C54 -178.9(3) . . . . ?
C53 C42 C43 C44 -1.9(5) . . . . ?
C53 C51 C52 O10 173.2(3) . . . . ?
C53 C51 C52 N5 -6.5(5) . . . . ?
C54 C45 C46 O11 175.1(3) . . . . ?
C54 C45 C46 N6 -4.4(4) . . . . ?
C54 C48 C49 C50 1.0(5) . . . . ?
C55 N6 C46 O11 3.0(4) . . . . ?
C55 N6 C46 C45 -177.4(2) . . . . ?
C55 N6 C47 O12 0.3(4) . . . . ?
C55 N6 C47 C48 179.6(3) . . . . ?
C55 C56 C57 C58 58.8(4) . . . . ?
C56 C55 C60 N1 -172.4(3) . . . . ?
C56 C55 C60 C59 62.1(4) . . . . ?
C56 C57 C58 C59 -55.9(5) . . . . ?
C57 C58 C59 C60 55.5(5) . . . . ?
C58 C59 C60 N1 176.0(3) . . . . ?
C58 C59 C60 C55 -58.2(4) . . . . ?
C60 N1 C1 O1 4.6(4) . . . . ?
C60 N1 C1 C2 -173.8(3) . . . . ?
C60 N1 C12 O2 -4.7(4) . . . . ?
C60 N1 C12 C11 174.8(2) . . . . ?
C60 C55 C56 C57 -61.9(4) . . . . ?
C61 C62 C63 C64 1.8(6) . . . . ?
C62 C61 C74 C73 -179.2(3) . . . . ?
C62 C61 C76 C65 -0.5(4) . . . . ?
C62 C61 C76 C75 179.0(3) . . . . ?
C62 C63 C64 C65 -0.4(6) . . . . ?
C63 C64 C65 C66 -179.4(3) . . . . ?
C63 C64 C65 C76 -1.4(5) . . . . ?
C64 C65 C66 C67 178.0(3) . . . . ?
C64 C65 C76 C61 1.8(5) . . . . ?
C64 C65 C76 C75 -177.7(3) . . . . ?
C65 C66 C67 C68 -0.1(5) . . . . ?
C66 C65 C76 C61 179.9(3) . . . . ?
C66 C65 C76 C75 0.4(4) . . . . ?
C66 C67 C68 C69 -179.3(3) . . . . ?
C66 C67 C68 C75 -0.2(5) . . . . ?
C67 C68 C69 C70 179.8(3) . . . . ?
C67 C68 C75 C72 180.0(3) . . . . ?
C67 C68 C75 C76 0.6(4) . . . . ?
C68 C69 C70 C71 0.6(6) . . . . ?
C68 C75 C76 C61 179.8(3) . . . . ?
C68 C75 C76 C65 -0.7(4) . . . . ?
C69 C68 C75 C72 -0.9(4) . . . . ?
C69 C68 C75 C76 179.7(3) . . . . ?
C69 C70 C71 C72 -1.7(6) . . . . ?
C70 C71 C72 C73 -179.6(3) . . . . ?
C70 C71 C72 C75 1.5(5) . . . . ?
C71 C72 C73 C74 -179.4(3) . . . . ?
C71 C72 C75 C68 -0.2(5) . . . . ?
C71 C72 C75 C76 179.2(3) . . . . ?
C72 C73 C74 C61 0.0(5) . . . . ?
C72 C75 C76 C61 0.4(4) . . . . ?
C72 C75 C76 C65 179.9(3) . . . . ?
C73 C72 C75 C68 -179.2(3) . . . . ?
C73 C72 C75 C76 0.2(4) . . . . ?
C74 C61 C62 C63 178.5(3) . . . . ?
C74 C61 C76 C65 179.7(3) . . . . ?
C74 C61 C76 C75 -0.8(4) . . . . ?
C75 C68 C69 C70 0.7(5) . . . . ?
C75 C72 C73 C74 -0.4(5) . . . . ?
C76 C61 C62 C63 -1.3(5) . . . . ?
C76 C61 C74 C73 0.6(5) . . . . ?
C76 C65 C66 C67 0.0(5) . . . . ?
O13 C77 C78 C79 -4.6(15) . . . . ?
C77 O13 C80 C79 22.4(10) . . . . ?
C77 C78 C79 C80 21.1(15) . . . . ?
C78 C79 C80 O13 -28.6(13) . . . . ?
C80 O13 C77 C78 -12.9(14) . . . . ?
O13A C77A C78A C79A -2(3) . . . . ?
C77A O13A C80A C79A 25.1(17) . . . . ?
C77A C78A C79A C80A 18(3) . . . . ?
C78A C79A C80A O13A -28(2) . . . . ?
C80A O13A C77A C78A -15(2) . . . . ?

_shelx_res_file                  
;
TITL tx3993a_a.res in C2
    tx3993a_sq.res
    created by SHELXL-2018/3 at 17:07:48 on 09-Dec-2020
REM Old TITL TX3993A in C2/m
REM SHELXT solution in C2: R1 0.171, Rweak 0.024, Alpha 0.004
REM <I/s> 0.000 for 0 systematic absences, Orientation as input
REM Flack x = 0.159 ( 0.051 ) from 6002 Parsons' quotients
REM Formula found by SHELXT: C57 N11 O12
CELL 1.54184 20.115327 24.428092 15.725619 90 89.9918 90
ZERR 4 0.000259 0.000293 0.000179 0 0.0011 0
LATT -7
SYMM -X,+Y,-Z
SFAC C H N O
UNIT 320 240 24 52
DFIX 1.47 0.01 O13 C80 O13 C77 O13A C80A O13A C77A
SIMU 0.02 0.04 1.7 C78 O13 C77 C80 C79 C77A O13A C80A C78A C79A
ISOR 0.01 0.02 C78 O13 C77 C80 C79 C77A O13A C80A C78A C79A
DFIX 1.54 0.01 C79 C78 C78 C77 C80 C79 C79A C78A C78A C77A C80A C79A
DANG 2.5 0.02 C78A C80A

L.S. 9 0 168
PLAN  18
CONF
BOND
MORE -1
BOND $H
ABIN
fmap 2
acta
OMIT 18 4 12
OMIT 18 -4 12
OMIT 21 9 7
OMIT 20 10 7
OMIT 19 -3 12
OMIT 19 11 7
OMIT 20 4 10
OMIT 20 -4 10
OMIT 19 -1 12
OMIT 21 5 10
OMIT 20 -2 9
REM <olex2.extras>
REM <HklSrc "%.\\tx3993a_sq.hkl">
REM </olex2.extras>

WGHT    0.097800    1.681200
FVAR       1.73404   0.59899
O1    4    0.906498    0.578704    0.582290    11.00000    0.04045    0.06203 =
         0.08058   -0.02222   -0.00815    0.01237
O2    4    0.760596    0.560386    0.363704    11.00000    0.05284    0.05252 =
         0.04307   -0.00632    0.00429    0.01324
O3    4    0.661065    0.715047    0.821478    11.00000    0.04561    0.08463 =
         0.04619   -0.02507   -0.00365    0.00273
O4    4    0.512147    0.683153    0.610526    11.00000    0.03617    0.08356 =
         0.05094   -0.02161   -0.00310    0.01047
O5    4    0.583875    0.639129    0.958623    11.00000    0.07784    0.04299 =
         0.06976   -0.01478   -0.03415    0.01137
O6    4    0.414021    0.651919    0.768833    11.00000    0.04623    0.04648 =
         0.06870    0.01419   -0.00932    0.00344
O7    4    0.394944    0.365495    0.751044    11.00000    0.05248    0.04941 =
         0.06720   -0.00798   -0.01502    0.00118
O8    4    0.566240    0.352301    0.936841    11.00000    0.06317    0.04173 =
         0.06179    0.00957   -0.01586   -0.00344
O9    4    0.518902    0.303229    0.639121    11.00000    0.04347    0.06563 =
         0.04692    0.00199   -0.00047   -0.01544
O10   4    0.685566    0.293245    0.834536    11.00000    0.05000    0.10614 =
         0.05728    0.02719   -0.00603   -0.00462
O11   4    0.734477    0.434988    0.354762    11.00000    0.04131    0.06012 =
         0.05423    0.01377   -0.00361   -0.01368
O12   4    0.895490    0.440683    0.557892    11.00000    0.03591    0.06376 =
         0.07060    0.00608   -0.00486   -0.01096
N1    3    0.830811    0.561094    0.477748    11.00000    0.03527    0.03201 =
         0.04871   -0.00379    0.00517   -0.00038
N2    3    0.584953    0.697951    0.718734    11.00000    0.02915    0.04506 =
         0.03420   -0.00635    0.00084   -0.00075
N3    3    0.504329    0.646761    0.855455    11.00000    0.04105    0.03728 =
         0.03810   -0.00078    0.00013    0.00389
N4    3    0.487823    0.358523    0.832811    11.00000    0.03805    0.03787 =
         0.04021    0.00207    0.00149   -0.00286
N5    3    0.599168    0.302913    0.741246    11.00000    0.03819    0.04153 =
         0.04049    0.00503    0.00306    0.00009
N6    3    0.813527    0.442994    0.457752    11.00000    0.02833    0.03152 =
         0.05212   -0.00014    0.00224   -0.00249
C1    1    0.849766    0.583167    0.555820    11.00000    0.03445    0.03515 =
         0.05784   -0.00424   -0.00333    0.00335
C2    1    0.797738    0.611215    0.607077    11.00000    0.03303    0.03435 =
         0.04789   -0.00272   -0.00226    0.00331
C3    1    0.811990    0.630064    0.687797    11.00000    0.03676    0.04311 =
         0.05616   -0.00572   -0.00754    0.00565
AFIX  43
H3    2    0.854213    0.625092    0.710610    11.00000   -1.20000
AFIX   0
C4    1    0.762278    0.656943    0.735723    11.00000    0.04103    0.05827 =
         0.04781   -0.01403   -0.00707    0.00338
AFIX  43
H4    2    0.772052    0.669404    0.790186    11.00000   -1.20000
AFIX   0
C5    1    0.699955    0.664869    0.703031    11.00000    0.03470    0.03951 =
         0.04132   -0.00379   -0.00235   -0.00097
C6    1    0.648603    0.694625    0.753115    11.00000    0.03555    0.05143 =
         0.04077   -0.00267   -0.00133   -0.00051
C7    1    0.568193    0.678710    0.637630    11.00000    0.03170    0.03975 =
         0.04065   -0.00395   -0.00221    0.00137
C8    1    0.621486    0.653521    0.585900    11.00000    0.03262    0.03646 =
         0.03805   -0.00020   -0.00262    0.00001
C9    1    0.608033    0.637516    0.503432    11.00000    0.03314    0.04621 =
         0.04027   -0.00056   -0.00156    0.00513
AFIX  43
H9    2    0.566273    0.643915    0.480088    11.00000   -1.20000
AFIX   0
C10   1    0.657377    0.611606    0.454897    11.00000    0.03894    0.04629 =
         0.03410   -0.00610   -0.00241    0.00336
AFIX  43
H10   2    0.648181    0.601091    0.399290    11.00000   -1.20000
AFIX   0
C11   1    0.719318    0.601595    0.488836    11.00000    0.03454    0.03560 =
         0.03725    0.00141    0.00129    0.00129
C12   1    0.770569    0.573087    0.437325    11.00000    0.03864    0.03199 =
         0.04565   -0.00075    0.00550    0.00205
C13   1    0.734142    0.619153    0.572325    11.00000    0.03301    0.02953 =
         0.03828   -0.00124    0.00189   -0.00267
C14   1    0.684679    0.645719    0.620985    11.00000    0.03314    0.03233 =
         0.03712   -0.00011   -0.00133   -0.00097
C15   1    0.530999    0.728146    0.763977    11.00000    0.03774    0.03836 =
         0.03842   -0.00548    0.00449    0.00331
AFIX  13
H15   2    0.490525    0.723203    0.730158    11.00000   -1.20000
AFIX   0
C16   1    0.545241    0.789689    0.765407    11.00000    0.05799    0.04129 =
         0.04414   -0.00216    0.00945   -0.00276
AFIX  23
H16A  2    0.584887    0.796591    0.798837    11.00000   -1.20000
H16B  2    0.553455    0.802400    0.707921    11.00000   -1.20000
AFIX   0
C17   1    0.487441    0.821035    0.802945    11.00000    0.06964    0.03780 =
         0.05541   -0.00283    0.00062    0.00948
AFIX  23
H17A  2    0.498153    0.859730    0.804923    11.00000   -1.20000
H17B  2    0.448544    0.816420    0.767206    11.00000   -1.20000
AFIX   0
C18   1    0.472411    0.800706    0.891600    11.00000    0.07241    0.04439 =
         0.05199   -0.00926    0.01040    0.01228
AFIX  23
H18A  2    0.434718    0.820612    0.914498    11.00000   -1.20000
H18B  2    0.510371    0.807424    0.928174    11.00000   -1.20000
AFIX   0
C19   1    0.456777    0.739414    0.890489    11.00000    0.05629    0.04961 =
         0.04172   -0.00007    0.00947    0.01481
AFIX  23
H19A  2    0.417287    0.732946    0.856551    11.00000   -1.20000
H19B  2    0.447872    0.726967    0.947946    11.00000   -1.20000
AFIX   0
C20   1    0.515237    0.706936    0.853344    11.00000    0.04454    0.03915 =
         0.03836   -0.00447    0.00313    0.00399
AFIX  13
H20   2    0.554101    0.714631    0.888965    11.00000   -1.20000
AFIX   0
C21   1    0.451453    0.623570    0.809995    11.00000    0.03437    0.04774 =
         0.04212    0.00674    0.00171    0.00111
C22   1    0.443807    0.562993    0.812959    11.00000    0.03557    0.04604 =
         0.03869    0.00324    0.00056    0.00361
C23   1    0.393055    0.537756    0.769921    11.00000    0.03927    0.04813 =
         0.04706    0.00588   -0.00624    0.00523
AFIX  43
H23   2    0.360612    0.558894    0.743525    11.00000   -1.20000
AFIX   0
C24   1    0.389425    0.480758    0.765192    11.00000    0.04267    0.04775 =
         0.04755    0.00459   -0.00561   -0.00239
AFIX  43
H24   2    0.354823    0.464280    0.735478    11.00000   -1.20000
AFIX   0
C25   1    0.437127    0.448619    0.804556    11.00000    0.03662    0.04509 =
         0.03827    0.00306   -0.00135    0.00137
C26   1    0.436515    0.388305    0.793335    11.00000    0.04198    0.04668 =
         0.03903    0.00035   -0.00010   -0.00028
C27   1    0.531524    0.381024    0.891908    11.00000    0.03809    0.04421 =
         0.03950    0.00130   -0.00015   -0.00274
C28   1    0.534546    0.441822    0.897091    11.00000    0.04055    0.04507 =
         0.03416    0.00195   -0.00063    0.00018
C29   1    0.583226    0.466841    0.944766    11.00000    0.04529    0.04369 =
         0.04362    0.00033   -0.00514    0.00344
AFIX  43
H29   2    0.613885    0.445714    0.974468    11.00000   -1.20000
AFIX   0
C30   1    0.586689    0.524224    0.948648    11.00000    0.04915    0.04599 =
         0.04054   -0.00524   -0.01157    0.00260
AFIX  43
H30   2    0.619828    0.540864    0.980773    11.00000   -1.20000
AFIX   0
C31   1    0.541467    0.556072    0.905322    11.00000    0.03952    0.04134 =
         0.03614   -0.00481   -0.00290    0.00314
C32   1    0.545500    0.616654    0.910318    11.00000    0.04503    0.04282 =
         0.04257   -0.00693   -0.00433    0.00912
C33   1    0.490998    0.530806    0.857454    11.00000    0.03387    0.04392 =
         0.03837    0.00003    0.00007    0.00215
C34   1    0.487547    0.473511    0.852954    11.00000    0.03509    0.04112 =
         0.03806    0.00238    0.00413    0.00257
C35   1    0.487115    0.298568    0.817019    11.00000    0.04266    0.03893 =
         0.04224    0.00197    0.00316   -0.00326
AFIX  13
H35   2    0.462045    0.292840    0.764335    11.00000   -1.20000
AFIX   0
C36   1    0.449913    0.267762    0.887097    11.00000    0.05716    0.04831 =
         0.05130    0.00307    0.01330   -0.01006
AFIX  23
H36A  2    0.474437    0.270639    0.940015    11.00000   -1.20000
H36B  2    0.406554    0.284273    0.895523    11.00000   -1.20000
AFIX   0
C37   1    0.441459    0.207549    0.863687    11.00000    0.07173    0.04946 =
         0.06476    0.01173    0.00739   -0.01519
AFIX  23
H37A  2    0.419466    0.188402    0.909829    11.00000   -1.20000
H37B  2    0.413794    0.204480    0.813395    11.00000   -1.20000
AFIX   0
C38   1    0.508995    0.181339    0.846631    11.00000    0.07740    0.04305 =
         0.07820    0.01402    0.00998   -0.00503
AFIX  23
H38A  2    0.502773    0.143630    0.829020    11.00000   -1.20000
H38B  2    0.535080    0.181350    0.898505    11.00000   -1.20000
AFIX   0
C39   1    0.546535    0.212715    0.776972    11.00000    0.07334    0.03669 =
         0.07220    0.00780    0.01490    0.00324
AFIX  23
H39A  2    0.589605    0.195904    0.767603    11.00000   -1.20000
H39B  2    0.521712    0.211007    0.724160    11.00000   -1.20000
AFIX   0
C40   1    0.555857    0.272682    0.803428    11.00000    0.04826    0.04197 =
         0.04472    0.00755    0.00767    0.00021
AFIX  13
H40   2    0.578778    0.272805    0.858415    11.00000   -1.20000
AFIX   0
C41   1    0.575544    0.314736    0.660096    11.00000    0.03748    0.03554 =
         0.04358    0.00152    0.00510   -0.00061
C42   1    0.621260    0.342489    0.599657    11.00000    0.03281    0.03103 =
         0.04232    0.00043    0.00290    0.00013
C43   1    0.600463    0.354550    0.518766    11.00000    0.03157    0.04253 =
         0.04789    0.00102    0.00367   -0.00343
AFIX  43
H43   2    0.558004    0.344507    0.501329    11.00000   -1.20000
AFIX   0
C44   1    0.643268    0.382210    0.461630    11.00000    0.03720    0.04125 =
         0.04480    0.00306    0.00012   -0.00424
AFIX  43
H44   2    0.629101    0.390134    0.406700    11.00000   -1.20000
AFIX   0
C45   1    0.706069    0.397345    0.487814    11.00000    0.03035    0.03082 =
         0.04312   -0.00078    0.00021    0.00103
C46   1    0.750588    0.426326    0.426829    11.00000    0.03054    0.03449 =
         0.04806   -0.00098   -0.00105   -0.00291
C47   1    0.838634    0.428233    0.537108    11.00000    0.02846    0.03791 =
         0.05540   -0.00416   -0.00311   -0.00217
C48   1    0.794434    0.397605    0.596492    11.00000    0.03264    0.03832 =
         0.04833   -0.00479   -0.00108   -0.00050
C49   1    0.815726    0.383243    0.674852    11.00000    0.03214    0.06035 =
         0.06027    0.00234   -0.00628   -0.00593
AFIX  43
H49   2    0.858442    0.392627    0.692149    11.00000   -1.20000
AFIX   0
C50   1    0.773470    0.353965    0.730974    11.00000    0.04093    0.06342 =
         0.04638    0.00691   -0.00887   -0.00108
AFIX  43
H50   2    0.789211    0.343169    0.783988    11.00000   -1.20000
AFIX   0
C51   1    0.709428    0.341447    0.707534    11.00000    0.03753    0.04570 =
         0.04517    0.00280    0.00183    0.00356
C52   1    0.665184    0.310648    0.767356    11.00000    0.04086    0.05429 =
         0.04242    0.00384   -0.00072   -0.00067
C53   1    0.686425    0.356040    0.626359    11.00000    0.03057    0.03342 =
         0.04126   -0.00310    0.00110    0.00225
C54   1    0.728946    0.384388    0.569502    11.00000    0.02812    0.03045 =
         0.04543   -0.00496    0.00146   -0.00227
C55   1    0.855516    0.473814    0.396917    11.00000    0.03514    0.03573 =
         0.05251   -0.00318    0.00791   -0.00302
AFIX  13
H55   2    0.827292    0.482988    0.348166    11.00000   -1.20000
AFIX   0
C56   1    0.913430    0.440080    0.362797    11.00000    0.04295    0.03770 =
         0.07429   -0.01168    0.01435   -0.00355
AFIX  23
H56A  2    0.945336    0.433418    0.407868    11.00000   -1.20000
H56B  2    0.897373    0.405008    0.342434    11.00000   -1.20000
AFIX   0
C57   1    0.946716    0.471134    0.290345    11.00000    0.04597    0.04889 =
         0.08155   -0.01639    0.02337   -0.00640
AFIX  23
H57A  2    0.983740    0.449844    0.268702    11.00000   -1.20000
H57B  2    0.915144    0.476188    0.244393    11.00000   -1.20000
AFIX   0
C58   1    0.971480    0.526174    0.319920    11.00000    0.04879    0.04899 =
         0.08244   -0.01717    0.02936   -0.01319
AFIX  23
H58A  2    0.990283    0.545790    0.271981    11.00000   -1.20000
H58B  2    1.006454    0.520901    0.361583    11.00000   -1.20000
AFIX   0
C59   1    0.915733    0.560543    0.359428    11.00000    0.05383    0.03978 =
         0.07483   -0.00938    0.02539   -0.00961
AFIX  23
H59A  2    0.882862    0.569358    0.316430    11.00000   -1.20000
H59B  2    0.933846    0.594556    0.381251    11.00000   -1.20000
AFIX   0
C60   1    0.882682    0.528190    0.432306    11.00000    0.03516    0.03279 =
         0.06368   -0.00618    0.01429   -0.00101
AFIX  13
H60   2    0.917446    0.519220    0.473676    11.00000   -1.20000
AFIX   0

C61   1    0.325145    0.215722    0.450769    11.00000    0.04308    0.03127 =
         0.06237    0.00018    0.01138   -0.00292
C62   1    0.390114    0.204848    0.476253    11.00000    0.04052    0.03586 =
         0.08212   -0.00363    0.01153   -0.00082
AFIX  43
H62   2    0.417987    0.185416    0.439983    11.00000   -1.20000
AFIX   0
C63   1    0.414086    0.222015    0.553362    11.00000    0.03581    0.05166 =
         0.08952    0.00616    0.00044    0.00155
AFIX  43
H63   2    0.458076    0.215042    0.567975    11.00000   -1.20000
AFIX   0
C64   1    0.373001    0.249783    0.609806    11.00000    0.04623    0.05091 =
         0.06771   -0.00042   -0.00860   -0.00199
AFIX  43
H64   2    0.389680    0.261052    0.662108    11.00000   -1.20000
AFIX   0
C65   1    0.307078    0.260916    0.588855    11.00000    0.04314    0.03791 =
         0.05234   -0.00023   -0.00178   -0.00455
C66   1    0.263276    0.289951    0.645230    11.00000    0.05410    0.04196 =
         0.05398   -0.00199    0.00243   -0.00459
AFIX  43
H66   2    0.278728    0.300867    0.698324    11.00000   -1.20000
AFIX   0
C67   1    0.200252    0.301663    0.622643    11.00000    0.04701    0.03685 =
         0.05566   -0.00404    0.01254   -0.00332
AFIX  43
H67   2    0.173108    0.320457    0.660590    11.00000   -1.20000
AFIX   0
C68   1    0.174043    0.285852    0.541538    11.00000    0.03771    0.02912 =
         0.05382    0.00298    0.00847   -0.00493
C69   1    0.109398    0.297817    0.515895    11.00000    0.03956    0.04522 =
         0.06626    0.00187    0.00786   -0.00694
AFIX  43
H69   2    0.081283    0.316824    0.552400    11.00000   -1.20000
AFIX   0
C70   1    0.086538    0.281814    0.436970    11.00000    0.03939    0.05681 =
         0.07848    0.00149   -0.00243   -0.00142
AFIX  43
H70   2    0.043316    0.290517    0.420915    11.00000   -1.20000
AFIX   0
C71   1    0.126761    0.253061    0.381315    11.00000    0.04903    0.06531 =
         0.05498   -0.00066   -0.00932   -0.01438
AFIX  43
H71   2    0.110197    0.241760    0.328970    11.00000   -1.20000
AFIX   0
C72   1    0.192165    0.241067    0.403867    11.00000    0.04434    0.03740 =
         0.05309    0.00038    0.00511   -0.00831
C73   1    0.236695    0.211402    0.348053    11.00000    0.06463    0.04862 =
         0.04695   -0.00754    0.00441   -0.00888
AFIX  43
H73   2    0.221665    0.200115    0.294948    11.00000   -1.20000
AFIX   0
C74   1    0.298570    0.200051    0.371386    11.00000    0.05576    0.03707 =
         0.06256   -0.00641    0.01938   -0.00730
AFIX  43
H74   2    0.325622    0.180917    0.333743    11.00000   -1.20000
AFIX   0
C75   1    0.216799    0.257125    0.484152    11.00000    0.03531    0.03259 =
         0.04846    0.00264    0.00079   -0.00692
C76   1    0.282693    0.244703    0.508562    11.00000    0.03958    0.02822 =
         0.05546   -0.00046    0.00550   -0.00481

PART 1
O13   4    0.564192    0.564569    0.692812    21.00000    0.15005    0.05136 =
         0.11253    0.00180    0.06878    0.01403
C77   1    0.525535    0.540326    0.622724    21.00000    0.13585    0.09362 =
         0.11475   -0.02392    0.05601   -0.01264
AFIX  23
H77A  2    0.515782    0.568570    0.581204    21.00000   -1.20000
H77B  2    0.483556    0.527022    0.644964    21.00000   -1.20000
AFIX   0
C78   1    0.561532    0.493191    0.578368    21.00000    0.16778    0.11221 =
         0.15310   -0.02006    0.03707    0.02084
AFIX  23
H78A  2    0.539894    0.458193    0.587482    21.00000   -1.20000
H78B  2    0.567569    0.499620    0.517989    21.00000   -1.20000
AFIX   0
C79   1    0.624193    0.498533    0.626874    21.00000    0.12427    0.05413 =
         0.11585   -0.00646    0.05732    0.00582
AFIX  23
H79A  2    0.656058    0.517632    0.591328    21.00000   -1.20000
H79B  2    0.641563    0.462039    0.636731    21.00000   -1.20000
AFIX   0
C80   1    0.620915    0.528596    0.713991    21.00000    0.14073    0.07807 =
         0.11491    0.02118    0.04324    0.01058
AFIX  23
H80A  2    0.611039    0.503934    0.760657    21.00000   -1.20000
H80B  2    0.661126    0.549066    0.726150    21.00000   -1.20000
AFIX   0
PART 2
O13A  4    0.554894    0.438049    0.687578   -21.00000    0.14028    0.07926 =
         0.10816   -0.00543    0.03914   -0.00821
C77A  1    0.517309    0.460185    0.617204   -21.00000    0.14595    0.11415 =
         0.12640    0.00771    0.03522    0.01741
AFIX  23
H77C  2    0.470459    0.459727    0.631804   -21.00000   -1.20000
H77D  2    0.523379    0.436700    0.568076   -21.00000   -1.20000
AFIX   0
C78A  1    0.537242    0.518861    0.593120   -21.00000    0.17069    0.14147 =
         0.15446   -0.00886    0.02148   -0.00509
AFIX  23
H78C  2    0.555811    0.521130    0.536300   -21.00000   -1.20000
H78D  2    0.500671    0.544475    0.598890   -21.00000   -1.20000
AFIX   0
C79A  1    0.589889    0.526437    0.662190   -21.00000    0.15294    0.09458 =
         0.14143   -0.00397    0.02646    0.00420
AFIX  23
H79C  2    0.627725    0.545662    0.638295   -21.00000   -1.20000
H79D  2    0.571649    0.548920    0.707368   -21.00000   -1.20000
AFIX   0
C80A  1    0.612978    0.473089    0.698932   -21.00000    0.12524    0.06316 =
         0.12814   -0.01283    0.05215    0.00142
AFIX  23
H80C  2    0.651111    0.458932    0.668235   -21.00000   -1.20000
H80D  2    0.624350    0.476868    0.758585   -21.00000   -1.20000
AFIX   0
HKLF 4


REM  tx3993a_a.res in C2
REM wR2 = 0.1442, GooF = S = 1.041, Restrained GooF = 1.056 for all data
REM R1 = 0.0477 for 13684 Fo > 4sig(Fo) and 0.0539 for all 15270 data
REM 938 parameters refined using 192 restraints

END

WGHT      0.0978      1.6812

REM Highest difference peak  0.284,  deepest hole -0.237,  1-sigma level  0.049
Q1    1   0.6699  0.5003  0.6745  11.00000  0.05    0.28
Q2    1   0.9677  0.5077  0.5233  11.00000  0.05    0.23
Q3    1   0.6110  0.6204  0.3163  11.00000  0.05    0.22
Q4    1   0.8871  0.4439  0.6216  11.00000  0.05    0.21
Q5    1   0.7273  0.5854  0.3034  11.00000  0.05    0.21
Q6    1   0.2007  0.2002  0.2967  11.00000  0.05    0.21
Q7    1   0.6657  0.5327  0.7592  11.00000  0.05    0.20
Q8    1   0.1186  0.2583  0.3101  11.00000  0.05    0.20
Q9    1   0.5894  0.4732  0.6537  11.00000  0.05    0.19
Q10   1   0.3220  0.2293  0.6980  11.00000  0.05    0.19
Q11   1   1.0495  0.5801  0.2762  11.00000  0.05    0.18
Q12   1   0.3017  0.2917  0.7046  11.00000  0.05    0.18
Q13   1   1.0477  0.4409  0.2821  11.00000  0.05    0.18
Q14   1   0.6035  0.5029  0.5938  11.00000  0.05    0.18
Q15   1   0.3516  0.2082  0.7417  11.00000  0.05    0.18
Q16   1   0.2643  0.2899  0.7002  11.00000  0.05    0.18
Q17   1   0.7227  0.4365  0.2883  11.00000  0.05    0.18
Q18   1   0.6282  0.3871  0.3783  11.00000  0.05    0.18
;
_shelx_res_checksum              66527
_shelx_fab_file                  
;
    0   30    0      0.64      0.26
    0   30    1      0.70     -0.27
    0   30    2      0.55     -0.81
    0   28    0      0.22      0.07
    0   28    1      0.06     -0.10
    0   28    2     -0.47     -0.58
    0   28    3     -0.55     -0.78
    0   28    4     -0.52     -0.66
    0   28    5     -1.13      0.15
    0   28    6     -0.88      0.76
    0   28    7      0.37      0.03
    0   26    0      0.52     -1.47
    0   26    1      0.18     -1.08
    0   26    2     -0.42     -0.23
    0   26    3     -0.08      0.50
    0   26    4      0.31      0.80
    0   26    5     -0.47      0.86
    0   26    6     -0.59      0.32
    0   26    7      0.10     -1.00
    0   26    8     -0.11     -1.17
    0   26    9     -0.44      0.35
    0   26   10     -0.41      1.17
    0   24    0      1.57     -1.48
    0   24    1      1.12     -0.70
    0   24    2      0.38      0.34
    0   24    3      0.70      0.76
    0   24    4      0.99      0.85
    0   24    5     -0.05      0.76
    0   24    6     -0.31      0.49
    0   24    7      0.21     -0.04
    0   24    8     -0.19     -0.22
    0   24    9     -0.11      0.21
    0   24   10      0.47      0.26
    0   24   11      0.35     -0.17
    0   24   12      0.54     -0.16
    0   22    0      1.87      2.70
    0   22    1      1.37      2.80
    0   22    2      0.74      1.68
    0   22    3      1.43     -0.04
    0   22    4      2.05     -0.63
    0   22    5      0.86     -0.76
    0   22    6     -0.07     -0.90
    0   22    7     -0.42     -0.65
    0   22    9     -0.91      0.13
    0   22   10      0.10     -0.03
    0   22   11     -0.37     -0.63
    0   22   12     -0.52     -0.78
    0   22   13      0.21     -0.26
    0   20    0      4.03      1.72
    0   20    1      2.23      1.83
    0   20    2     -0.77      0.98
    0   20    3     -0.59     -0.04
    0   20    4      1.42      0.58
    0   20    5      1.42      0.87
    0   20    6      0.73      0.12
    0   20    7      0.79     -0.38
    0   20    8      0.68     -0.73
    0   20    9      1.43     -0.70
    0   20   10      2.17     -0.20
    0   20   11      0.86     -0.04
    0   20   12     -0.26      0.27
    0   20   13      0.25      1.49
    0   20   14      0.91      2.56
    0   18    0      1.87      1.72
    0   18    1     -0.94      0.92
    0   18    2     -4.71     -1.42
    0   18    3     -3.39     -2.50
    0   18    4      0.04     -0.01
    0   18    5     -0.13      1.63
    0   18    6     -1.58      0.49
    0   18    7     -1.00     -0.65
    0   18    8     -0.44     -1.05
    0   18    9     -0.33     -0.47
    0   18   10      0.39      0.88
    0   18   11      0.83      1.13
    0   18   12      1.06      0.17
    0   18   13      1.07     -0.34
    0   18   14      0.37      0.10
    0   18   15      0.16      0.41
    0   18   16      0.57     -0.08
    0   16    0      1.38      4.26
    0   16    1     -1.87      2.82
    0   16    2     -5.53     -0.82
    0   16    3     -2.63     -2.76
    0   16    4      2.07      0.53
    0   16    5      1.44      2.85
    0   16    6     -1.05      0.79
    0   16    7      0.37     -1.04
    0   16    8      2.99     -0.87
    0   16    9      3.15     -0.06
    0   16   10      1.91      0.24
    0   16   11      0.46     -0.40
    0   16   12     -0.30     -0.97
    0   16   13      0.14     -1.08
    0   16   14      0.71     -0.69
    0   16   15      0.70      0.11
    0   16   16      0.18      0.12
    0   14    0     -2.83      2.63
    0   14    1     -3.21      2.24
    0   14    2     -0.86     -0.25
    0   14    3      5.61     -3.35
    0   14    4      8.33     -1.94
    0   14    5      2.52     -0.25
    0   14    6     -4.50     -2.01
    0   14    7     -3.95     -3.17
    0   14    8      0.87     -1.92
    0   14    9      2.06     -0.01
    0   14   10     -0.09      0.79
    0   14   11     -1.74      0.37
    0   14   12     -1.83      0.20
    0   14   13     -0.80     -0.12
    0   14   14      0.34     -0.43
    0   14   15      0.72      0.49
    0   14   16      0.14      0.82
    0   14   17     -0.38     -0.25
    0   12    0     -0.92      2.57
    0   12    1     -2.22      2.15
    0   12    2      0.24      0.18
    0   12    3      8.62     -1.29
    0   12    5      2.70      1.01
    0   12    6     -9.83     -2.59
    0   12    7    -12.17     -4.12
    0   12    8     -4.31     -2.66
    0   12    9      1.39     -1.12
    0   12   10      0.54     -0.99
    0   12   11     -1.45     -1.28
    0   12   12     -1.15     -0.18
    0   12   13      0.55      0.43
    0   12   14      1.28     -0.57
    0   12   15      0.36     -0.89
    0   12   16     -0.90     -0.81
    0   12   17     -1.26     -0.92
    0   12   18     -0.61     -0.38
    0   10    0    -11.37      2.76
    0   10    1    -16.66      1.45
    0   10    2    -18.43      0.06
    0   10    3     -5.41      0.71
    0   10    4      8.08      2.97
    0   10    5      8.79      1.06
    0   10    6      0.38     -3.21
    0   10    7     -4.83     -2.88
    0   10    8     -2.30      0.33
    0   10    9      0.45      2.02
    0   10   10     -0.22      1.32
    0   10   11     -0.87     -0.30
    0   10   12      0.12     -0.51
    0   10   13      2.32     -0.30
    0   10   14      3.58     -0.38
    0   10   15      1.90      0.71
    0   10   16     -1.12      1.28
    0   10   17     -2.55      0.44
    0   10   18     -2.08     -0.11
    0    8    0     15.61      0.75
    0    8    1      0.95      0.45
    0    8    2    -16.14      0.56
    0    8    3     -8.96      0.19
    0    8    4      5.49     -0.20
    0    8    5      8.28     -2.56
    0    8    6      1.65     -4.99
    0    8    7     -3.38     -3.24
    0    8    8     -1.65      0.91
    0    8    9      1.13      4.13
    0    8   10      1.34      4.21
    0    8   11      0.66      1.55
    0    8   12     -0.28      0.55
    0    8   13      0.21      1.71
    0    8   14      2.29      2.44
    0    8   15      2.79      2.24
    0    8   16      0.95      0.40
    0    8   17     -0.71     -1.49
    0    8   18     -0.65     -1.12
    0    6    0     48.32    -16.50
    0    6    1     31.00    -11.87
    0    6    2     10.46     -0.72
    0    6    3     13.98      7.15
    0    6    4     18.68      8.54
    0    6    5      8.77      4.38
    0    6    6     -6.34     -1.30
    0    6    7    -14.47     -3.68
    0    6    8    -11.08     -2.38
    0    6    9     -3.92      0.76
    0    6   10     -0.64      1.80
    0    6   11     -0.42     -0.68
    0    6   12     -1.01     -1.69
    0    6   13     -0.92      0.12
    0    6   14     -0.14      1.64
    0    6   15      0.63      1.85
    0    6   16      1.44      0.43
    0    6   17      1.57     -1.04
    0    6   18      0.93     -0.79
    0    4    0    -31.70    -10.76
    0    4    1    -47.72     -9.98
    0    4    2    -54.88     -4.01
    0    4    3    -21.47      3.66
    0    4    4     12.93      7.33
    0    4    5     18.31      4.01
    0    4    6      4.42     -1.73
    0    4    7     -9.74     -3.55
    0    4    8    -11.14     -2.00
    0    4    9     -3.51      0.34
    0    4   10      1.64      1.29
    0    4   11      1.34      0.16
    0    4   12     -0.80     -0.22
    0    4   13     -1.36      0.60
    0    4   14     -1.04      0.96
    0    4   15     -1.00      0.76
    0    4   16     -0.32     -0.49
    0    4   17      0.18     -1.41
    0    4   18     -0.01     -0.65
    0    4   19     -0.25      0.03
    0    2    0    165.87      1.59
    0    2    1     90.19     -2.71
    0    2    2    -31.99     -4.98
    0    2    3    -67.89     -0.42
    0    2    4    -35.99      6.02
    0    2    5     -6.79      7.42
    0    2    7     -2.77      4.60
    0    2    8     -3.65      5.21
    0    2    9     -3.55      4.90
    0    2   10     -3.63      3.81
    0    2   11     -1.68      2.42
    0    2   12      0.26      1.53
    0    2   13      0.73      0.56
    0    2   14      1.13     -0.45
    0    2   15      2.15     -0.73
    0    2   16      2.81     -1.54
    0    2   17      1.69     -2.32
    0    2   18      0.20     -1.95
    0    2   19     -0.45     -1.55
    0    0    1    452.69     -1.53
    0    0    2    156.20     -0.84
    0    0    3    -20.37     -0.56
    0    0    4    -44.42     -0.71
    0    0    5    -18.85     -0.16
    0    0    6     -4.17     -0.02
    0    0    7     -0.85     -0.32
    0    0    8      1.25     -0.57
    0    0    9      0.58     -0.59
    0    0   10     -1.80     -0.51
    0    0   11     -1.16     -0.18
    0    0   12     -0.36      0.88
    0    0   13     -1.12      1.29
    0    0   14     -0.64      0.69
    0    0   15      0.92      0.37
    0    0   16      0.87     -0.15
    0    0   17     -0.81     -0.75
    0    0   18     -0.98     -1.01
    0    0   19     -0.34     -1.30
    0    2    6     -0.02      5.14
    0   12    4     11.70      0.82
    0   22    8     -1.30     -0.22
    0   30    4      1.05     -0.78
   -1   29    5      0.64      0.28
   -1   29    4      0.76      0.50
   -1   29    2     -0.70      1.55
   -1   29    1     -0.52      1.08
    1   29    0      0.15      0.55
    1   29    1      0.66     -0.39
    1   29    2      0.35     -1.30
    1   29    3     -0.45     -1.13
    1   29    4     -0.70     -0.24
   -1   27    9     -0.05      0.06
   -1   27    7     -0.96     -0.26
   -1   27    6      0.28     -0.85
   -1   27    5      1.13     -0.82
   -1   27    4      1.62     -0.46
   -1   27    3      1.33      0.10
   -1   27    2     -0.04      0.43
   -1   27    1     -0.52      0.60
    1   27    0      0.12      0.68
    1   27    1      0.72      0.01
    1   27    2      0.40     -0.72
    1   27    3     -0.51     -0.30
    1   27    4     -0.66      0.88
    1   27    5      0.09      1.09
    1   27    6      0.50      0.74
    1   27    7      0.53      0.77
    1   27    8      0.25      0.58
    1   27    9     -0.13      0.17
   -1   25   10     -0.52     -0.96
   -1   25    9      0.37     -0.02
   -1   25    7      0.03     -0.36
   -1   25    6      0.44     -1.01
   -1   25    5      0.43     -0.98
   -1   25    4      0.92     -0.75
   -1   25    3      1.28     -0.62
   -1   25    2      0.16     -0.47
   -1   25    1     -0.70      0.26
    1   25    0     -0.45      0.73
    1   25    1     -0.06      0.15
    1   25    2     -0.43     -0.49
    1   25    3     -1.43     -0.46
    1   25    4     -1.64      0.05
    1   25    5     -0.88      0.36
    1   25    6     -0.41      0.55
    1   25    7     -0.18      0.54
    1   25    8     -0.23     -0.20
    1   25    9     -0.42     -0.76
    1   25   10      0.14     -0.33
   -1   23   12      0.39     -0.14
   -1   23   11     -0.04     -0.60
   -1   23   10      0.02      0.33
   -1   23    9      0.86      1.59
   -1   23    7     -0.11      0.13
   -1   23    6      0.02     -0.26
   -1   23    5      0.05     -0.19
   -1   23    4      0.94     -0.31
   -1   23    3      1.24     -1.03
   -1   23    2     -0.83     -1.77
   -1   23    1     -2.34     -1.32
    1   23    0     -1.62     -0.31
    1   23    1     -0.20     -0.19
    1   23    2     -0.34      0.24
    1   23    3     -1.95      0.27
    1   23    4     -2.58     -0.48
    1   23    5     -1.47     -0.74
    1   23    6     -0.11     -0.17
    1   23    7      1.15      0.04
    1   23    8      1.35     -1.01
    1   23    9      0.16     -2.02
    1   23   10     -0.16     -1.40
    1   23   11      0.17     -0.12
    1   23   12     -0.30      0.04
   -1   21   14     -0.40     -1.23
   -1   21   13     -0.31     -1.22
   -1   21   12      0.25     -1.16
   -1   21   11     -0.14     -0.84
   -1   21   10      0.12      0.23
   -1   21    9      1.12      1.07
   -1   21    8      0.93      0.77
   -1   21    7      0.85      0.42
   -1   21    6      1.09      0.38
   -1   21    5      0.88      0.28
   -1   21    4      1.86      0.50
   -1   21    3      2.13      0.06
   -1   21    2     -0.74     -0.99
   -1   21    1     -3.06     -0.94
    1   21    0     -2.17     -1.02
    1   21    1     -0.05     -1.31
    1   21    2     -0.12     -0.69
    1   21    3     -2.11     -0.83
    1   21    4     -3.15     -1.92
    1   21    5     -2.61     -1.71
    1   21    6     -1.92     -0.74
    1   21    7     -0.85     -0.63
    1   21    8     -0.50     -1.18
    1   21    9     -1.93     -1.43
    1   21   10     -2.16     -0.64
    1   21   11     -0.43      0.80
    1   21   12      0.53      1.58
    1   21   13      0.41      1.25
    1   21   14      0.00      0.63
   -1   19   15     -0.88      0.38
   -1   19   14     -0.71     -0.38
   -1   19   13      0.03     -0.83
   -1   19   12      0.47     -0.62
   -1   19   11     -0.34     -0.40
   -1   19   10     -0.51     -0.21
   -1   19    9     -0.49     -0.43
   -1   19    8     -1.91     -1.06
   -1   19    7     -2.94     -0.94
   -1   19    6     -3.31     -0.44
   -1   19    5     -3.21      0.52
   -1   19    4     -0.71      2.53
   -1   19    3      1.10      2.79
   -1   19    2     -1.50      1.01
   -1   19    1     -4.08      0.47
    1   19    0     -2.19      0.67
    1   19    1      1.52      0.56
    1   19    2      2.50      1.50
    1   19    3      0.87      0.89
    1   19    4      0.41     -0.70
    1   19    5      2.02      0.35
    1   19    6      2.95      2.17
    1   19    7      2.84      2.19
    1   19    8      2.16      1.70
    1   19    9      0.55      1.37
    1   19   10      0.03      0.75
    1   19   11      1.01      0.47
    1   19   12      0.97      0.98
    1   19   13      0.07      1.24
    1   19   14     -0.27      0.37
    1   19   15     -0.17     -0.68
   -1   17   16     -0.53      0.13
   -1   17   15     -0.15      0.57
   -1   17   14     -0.47      1.01
   -1   17   13     -0.73      0.97
   -1   17   12     -0.68      0.53
   -1   17   11     -0.77     -0.11
   -1   17   10     -0.31     -0.02
   -1   17    9     -0.52      0.44
   -1   17    8     -2.15      0.54
   -1   17    7     -3.74      0.60
   -1   17    6     -5.63     -0.34
   -1   17    5     -6.27     -0.77
   -1   17    4     -2.30      1.34
   -1   17    3      2.06      1.76
   -1   17    2      0.84     -0.91
   -1   17    1     -2.17     -2.40
    1   17    0     -1.13     -2.17
    1   17    1      1.78     -1.41
    1   17    2      1.74      0.90
    1   17    3     -0.75      0.79
    1   17    4     -0.93     -1.48
    1   17    5      2.23     -0.87
    1   17    6      3.82      0.87
    1   17    7      2.04      0.58
    1   17    8      0.06      0.19
    1   17    9     -0.70      0.66
    1   17   10     -0.26      0.74
    1   17   11      1.13      0.13
    1   17   12      1.90     -0.37
    1   17   13      1.38     -0.33
    1   17   14      0.16     -0.24
    1   17   15     -0.88     -0.04
    1   17   16     -0.86      0.42
   -1   15   17      0.56     -0.14
   -1   15   16     -0.22     -0.93
   -1   15   15     -1.07     -0.67
   -1   15   14     -1.23     -0.03
   -1   15   13      0.01      0.19
   -1   15   12      0.88      0.22
   -1   15   11      0.10      0.03
   -1   15   10     -0.57      0.35
   -1   15    9      0.11      0.80
   -1   15    8      1.93      0.79
   -1   15    7      2.25      0.48
   -1   15    6     -1.51     -1.53
   -1   15    5     -4.30     -2.74
   -1   15    4     -0.10     -0.22
   -1   15    3      5.28      0.24
   -1   15    2      3.66     -3.45
   -1   15    1     -0.35     -5.22
    1   15    0      0.53     -3.64
    1   15    1      3.15     -1.51
    1   15    2      1.00      1.79
    1   15    3     -3.36      2.43
    1   15    4     -3.39      0.40
    1   15    5      0.93      1.11
    1   15    6      2.16      3.13
    1   15    7     -2.11      2.97
    1   15    8     -4.97      2.13
    1   15    9     -3.40      1.77
    1   15   10     -1.49      1.43
    1   15   11     -1.12      0.80
    1   15   12     -0.78      0.21
    1   15   13      0.19      0.28
    1   15   14      0.72      0.35
    1   15   15      0.30      0.15
    1   15   16     -0.08      0.21
    1   15   17     -0.30      0.23
   -1   13   17      0.54      0.96
   -1   13   16      0.01      0.53
   -1   13   15     -0.48      0.74
   -1   13   14     -0.33      0.44
   -1   13   13      0.12     -0.23
   -1   13   12     -0.30     -0.29
   -1   13   11     -1.28     -0.29
   -1   13   10     -1.85      0.66
   -1   13    9     -1.06      1.99
   -1   13    8      2.17      2.26
   -1   13    7      4.35      2.00
   -1   13    6      1.67      0.69
   -1   13    5     -0.18      0.18
   -1   13    4      4.99      1.91
   -1   13    3     10.92      0.25
   -1   13    2      9.21     -4.74
   -1   13    1      5.16     -6.04
    1   13    0      6.29     -3.45
    1   13    1      6.08     -2.31
    1   13    2     -2.32     -0.42
    1   13    3    -11.31      0.05
    1   13    4    -11.45     -1.13
    1   13    5     -3.72      1.07
    1   13    6      2.27      4.17
    1   13    7      0.58      3.38
    1   13    8     -2.50      0.74
    1   13    9     -1.18     -0.41
    1   13   10      1.12      0.06
    1   13   11      1.25      0.09
    1   13   12      0.11     -0.66
    1   13   13     -0.89     -0.42
    1   13   14     -0.80      0.21
    1   13   15      0.20      0.09
    1   13   16      1.01     -0.14
    1   13   17      0.78     -0.31
   -1   11   18      1.16      1.58
   -1   11   17      0.59      1.49
   -1   11   16     -0.44      0.72
   -1   11   15     -0.87      0.00
   -1   11   14     -0.51     -1.52
   -1   11   13     -0.01     -2.31
   -1   11   12     -0.18     -1.68
   -1   11   11     -0.58     -1.33
   -1   11   10     -0.83     -0.15
   -1   11    9      0.48      1.13
   -1   11    8      4.43      0.84
   -1   11    7      5.64      1.47
   -1   11    6      0.84      2.65
   -1   11    5     -1.43      2.39
   -1   11    4      6.76      1.75
   -1   11    3     18.88      0.82
   -1   11    2     22.10      1.37
   -1   11    1     17.42      3.26
    1   11    0     13.66      2.86
    1   11    1      7.61     -2.20
    1   11    2     -5.19     -2.62
    1   11    3    -13.69     -1.24
    1   11    4    -10.55     -2.20
    1   11    5     -1.14      0.03
    1   11    6      4.67      4.69
    1   11    7      1.24      5.04
    1   11    8     -4.25      1.22
    1   11    9     -3.06     -1.77
    1   11   10      1.46     -1.56
    1   11   11      3.46     -0.58
    1   11   12      2.03     -0.16
    1   11   13     -0.80      1.11
    1   11   14     -1.57      1.83
    1   11   15      0.42      0.88
    1   11   16      1.87      0.10
    1   11   17      0.53     -0.21
    1   11   18     -1.00     -0.38
   -1    9   18      0.62      1.81
   -1    9   17      0.81      2.31
   -1    9   16      0.50      1.18
   -1    9   15     -0.80      0.05
   -1    9   14     -1.47     -0.56
   -1    9   13     -0.15      0.02
   -1    9   12      1.39      0.16
   -1    9   11      1.99     -1.82
   -1    9   10      2.45     -2.24
   -1    9    9      4.73     -1.10
   -1    9    8      7.46     -1.67
   -1    9    7      3.42     -1.61
   -1    9    6     -7.76     -0.24
   -1    9    5    -14.76      0.56
   -1    9    4     -8.58      1.33
   -1    9    3      5.23      1.27
   -1    9    2     10.43      0.79
   -1    9    1      6.04      0.58
    1    9    0      6.94     -0.86
    1    9    1      9.57     -4.26
    1    9    2      5.40     -4.78
    1    9    3      3.70     -4.74
    1    9    4      9.57     -5.28
    1    9    5     15.48     -0.99
    1    9    6     14.96      4.67
    1    9    7      5.62      4.41
    1    9    8     -4.79      0.28
    1    9    9     -6.51     -1.63
    1    9   10     -2.83      0.00
    1    9   11     -0.24      1.16
    1    9   12      0.39      0.29
    1    9   13     -0.33      0.06
    1    9   14     -1.20      0.07
    1    9   15     -1.07     -0.66
    1    9   16     -0.41     -0.80
    1    9   17     -0.59     -0.70
    1    9   18     -1.09     -0.73
   -1    7   18      0.39     -0.15
   -1    7   17     -0.31      0.86
   -1    7   16     -1.00      0.57
   -1    7   15     -0.99     -0.35
   -1    7   14     -0.01     -1.60
   -1    7   13      0.70     -1.34
   -1    7   12     -0.44     -0.09
   -1    7   11     -1.61     -0.76
   -1    7   10     -0.47     -1.54
   -1    7    9      3.67     -1.34
   -1    7    8      7.62     -1.20
   -1    7    7      4.81     -0.43
   -1    7    6     -2.48     -1.34
   -1    7    5     -3.63     -3.35
   -1    7    4      5.83     -0.98
   -1    7    3     14.48      3.66
   -1    7    2      4.00      5.20
   -1    7    1    -13.87      4.55
    1    7    0     -9.29      4.92
    1    7    1      3.64      0.87
    1    7    2     -3.98     -4.88
    1    7    3    -16.83     -7.65
    1    7    4    -13.89     -4.86
    1    7    5     -1.66      1.83
    1    7    6      7.97      4.29
    1    7    7      8.72      0.78
    1    7    8      4.21     -2.04
    1    7    9      2.98     -1.61
    1    7   10      4.48      0.07
    1    7   11      4.68      0.91
    1    7   12      2.82      0.76
    1    7   13     -0.34      0.62
    1    7   14     -2.27     -0.32
    1    7   15     -1.63     -1.32
    1    7   16      0.11     -0.54
    1    7   17      0.91      0.42
    1    7   18      0.54      0.55
   -1    5   19     -0.01     -0.42
   -1    5   18     -0.48      0.30
   -1    5   17     -1.59      0.21
   -1    5   16     -1.01     -1.20
   -1    5   15      1.00     -2.09
   -1    5   14      2.04     -2.08
   -1    5   13      1.57     -0.69
   -1    5   12      1.06      0.54
   -1    5   11      1.35     -0.97
   -1    5   10      1.26     -2.56
   -1    5    9      3.01     -2.35
   -1    5    8      7.98     -1.37
   -1    5    7      9.66      0.01
   -1    5    6      6.37     -1.36
   -1    5    5      4.05     -5.04
   -1    5    4      0.90     -5.19
   -1    5    3    -20.04     -2.92
   -1    5    2    -65.44     -2.61
   -1    5    1    -85.38     -1.53
    1    5    0    -29.76      4.17
    1    5    1     42.58      6.37
    1    5    2     47.29      2.22
    1    5    3      7.37     -2.25
    1    5    4    -14.45     -0.91
    1    5    5    -10.49      5.10
    1    5    6     -0.28      6.68
    1    5    7      5.43      2.10
    1    5    8      6.24     -1.43
    1    5    9      4.59     -1.36
    1    5   10      0.82     -0.02
    1    5   11     -1.93      0.22
    1    5   12     -1.85     -0.93
    1    5   13     -1.87     -1.65
    1    5   14     -2.14     -1.62
    1    5   15     -1.31     -0.67
    1    5   16     -0.11      0.85
    1    5   17      0.27      0.81
    1    5   18     -0.08     -0.03
    1    5   19     -0.05      0.01
   -1    3   19      0.40      0.40
   -1    3   18      0.96      1.16
   -1    3   17      0.21      1.82
   -1    3   16     -0.61      1.17
   -1    3   15     -0.77      0.08
   -1    3   14     -0.44     -0.41
   -1    3   13     -0.31      1.02
   -1    3   12     -1.00      2.66
   -1    3   11     -0.94      1.25
   -1    3   10      1.23     -1.25
   -1    3    9      5.63     -3.06
   -1    3    8      8.47     -4.33
   -1    3    7      4.21     -3.86
   -1    3    6     -2.80     -4.46
   -1    3    5     -6.17     -8.35
   -1    3    4    -14.63     -9.71
   -1    3    3    -53.40     -4.03
   -1    3    2   -126.62      3.35
   -1    3    1   -156.78      3.92
    1    3    0    -64.71     -0.80
    1    3    1     71.25     -7.32
    1    3    2    114.43     -7.80
    1    3    3     67.85     -2.53
    1    3    4     19.41      2.91
    1    3    5      3.45      7.02
    1    3    6      5.04      8.04
    1    3    7      6.48      5.82
    1    3    8      3.89      3.64
    1    3    9      1.90      2.39
    1    3   10      0.95      1.17
    1    3   11      0.34     -0.54
    1    3   12      0.21     -1.73
    1    3   13     -0.02     -0.99
    1    3   14      0.44     -0.16
    1    3   15      0.85     -0.34
    1    3   16     -0.11     -0.41
    1    3   17     -1.72     -0.55
    1    3   18     -2.80     -0.53
    1    3   19     -2.17     -0.30
   -1    1   19     -1.26      0.47
   -1    1   18     -0.22      0.41
   -1    1   17      0.86     -0.06
   -1    1   16      0.16     -0.94
   -1    1   15     -1.66     -0.78
   -1    1   14     -1.19      0.14
   -1    1   13      0.58      1.26
   -1    1   12     -0.49      1.85
   -1    1   11     -1.07      0.97
   -1    1   10      3.42      0.41
   -1    1    9      8.61      0.28
   -1    1    8      6.60     -1.33
   -1    1    7     -0.63     -3.32
   -1    1    6      1.67     -5.30
   -1    1    5     25.02     -8.21
   -1    1    4     64.97     -9.54
   -1    1    2     13.60     -0.61
   -1    1    1   -106.13      0.15
    1    1    0   -158.67      3.31
    1    1    1   -120.51      1.21
    1    1    2    -76.43      1.52
    1    1    3    -59.62      3.71
    1    1    4    -45.60      3.68
    1    1    5    -25.78      2.95
    1    1    6     -7.08      2.26
    1    1    7      0.90      0.28
    1    1    8     -1.88     -1.78
    1    1    9     -2.93     -2.51
    1    1   10      1.05     -1.81
    1    1   11      2.81     -1.04
    1    1   12     -0.08     -0.92
    1    1   13     -2.58     -0.42
    1    1   14     -1.31      0.11
    1    1   15     -0.06      0.43
    1    1   16     -0.52      0.94
    1    1   17     -0.24      0.91
    1    1   18      0.30      0.77
    1    1   19      0.47      0.77
   -1    1    3     81.17     -6.08
   -1   23    8      0.44      1.28
   -1   25    8      0.22      0.44
   -1   27    8     -0.93      0.37
   -1   29    6      0.22      0.16
    1   29    5     -0.37     -0.33
    1   29    6     -0.35     -0.90
   -2   30    2      0.29      0.11
   -2   30    1     -0.49     -0.13
    2   30    0     -1.20     -0.11
    2   30    1     -1.23      0.64
   -2   28    7      0.35     -0.08
   -2   28    6      0.95     -0.60
   -2   28    5      1.01     -0.13
   -2   28    4      0.09      0.80
   -2   28    3      0.00      1.01
   -2   28    2      0.25      0.53
   -2   28    1     -0.45     -0.29
    2   28    0     -0.88     -0.40
    2   28    1     -0.34      0.21
    2   28    2      0.55      1.03
    2   28    3      0.83      0.90
    2   28    4      0.45      0.20
    2   28    5      0.20     -0.23
    2   28    6      0.16     -0.41
    2   28    7     -0.25     -0.13
   -2   26   10     -0.18     -0.19
   -2   26    9      0.15      0.03
   -2   26    8      0.69      0.89
   -2   26    7      0.75      1.20
   -2   26    6      0.81      0.49
   -2   26    5      0.10     -0.17
   -2   26    4     -1.40     -0.38
   -2   26    3     -0.95     -0.12
   -2   26    2      0.55      0.21
   -2   26    1      0.52      0.04
    2   26    0     -0.44      0.20
    2   26    1     -0.29      0.61
    2   26    2      0.32      0.77
    2   26    3      0.48      0.31
    2   26    4      0.16     -0.29
    2   26    5     -0.10     -0.43
    2   26    6     -0.32     -0.23
    2   26    7     -0.53      0.26
    2   26    8     -0.06      0.49
    2   26    9      0.43     -0.09
    2   26   10      0.29     -0.60
   -2   24   12     -0.42      0.06
   -2   24   11      0.07      0.83
   -2   24   10     -0.08      0.81
   -2   24    9     -0.23      0.17
   -2   24    8      0.03     -0.12
   -2   24    7      0.04     -0.18
   -2   24    6      0.43     -0.14
   -2   24    5     -0.03      0.06
   -2   24    4     -1.58      0.31
   -2   24    3     -0.79      0.90
   -2   24    2      1.45      1.17
   -2   24    1      1.64      0.83
    2   24    0      0.29      1.07
    2   24    1     -0.65      1.32
    2   24    2     -0.85      0.82
    2   24    3     -0.48      0.41
    2   24    4      0.19      0.52
    2   24    5      0.68      0.69
    2   24    6      0.27      0.38
    2   24    7     -0.54      0.02
    2   24    8     -0.16      0.32
    2   24    9      0.49      1.00
    2   24   10      0.08      1.31
    2   24   11     -0.07      1.00
    2   24   12      0.21      0.51
   -2   22   13      0.30      1.32
   -2   22   12     -0.08      2.00
   -2   22   11     -0.23      2.06
   -2   22   10     -0.85      0.94
   -2   22    9     -0.69     -0.19
   -2   22    8      0.22     -0.51
   -2   22    7      0.52     -0.45
   -2   22    6      0.88      0.05
   -2   22    5      0.03      0.59
   -2   22    4     -2.10      0.90
   -2   22    3     -1.24      1.47
   -2   22    2      1.87      0.94
   -2   22    1      2.72     -0.76
    2   22    0      1.30     -1.26
    2   22    1     -0.30     -1.05
    2   22    2     -0.90     -0.83
    2   22    3     -0.38      0.38
    2   22    4      0.30      1.63
    2   22    5      0.55      1.84
    2   22    6      0.14      1.37
    2   22    7     -0.55      0.78
    2   22    8      0.12      0.58
    2   22    9      1.22      0.88
    2   22   10      0.91      0.78
    2   22   11      0.42     -0.10
    2   22   12      0.32     -0.78
    2   22   13     -0.44     -0.78
   -2   20   14     -0.19     -1.40
   -2   20   13     -0.23     -0.48
   -2   20   12     -0.09      0.65
   -2   20   11      0.00      0.65
   -2   20   10     -1.13      0.12
   -2   20    9     -1.57      0.66
   -2   20    8     -0.76      1.25
   -2   20    7     -0.03      0.76
   -2   20    6      0.72      0.25
   -2   20    5     -0.27     -0.86
   -2   20    4     -2.47     -2.28
   -2   20    3     -0.99     -1.60
   -2   20    2      2.53     -0.54
   -2   20    1      2.49     -0.84
    2   20    0     -0.27     -0.59
    2   20    1     -1.40     -0.79
    2   20    2     -0.03     -1.58
    2   20    3      1.65     -0.65
    2   20    4      1.43      0.27
    2   20    5      0.40     -0.28
    2   20    6      0.14     -0.49
    2   20    7     -0.11      0.05
    2   20    8     -0.14      0.26
    2   20    9     -0.04      0.21
    2   20   10     -0.88     -0.05
    2   20   11     -1.30     -0.66
    2   20   12     -0.50     -1.27
    2   20   13     -0.25     -1.77
    2   20   14     -0.73     -2.03
   -2   18   15      1.14     -1.31
   -2   18   14      0.17     -1.93
   -2   18   13     -1.42     -0.92
   -2   18   12     -1.41      0.21
   -2   18   11     -0.59     -0.16
   -2   18   10     -0.99     -1.20
   -2   18    9     -1.08     -0.91
   -2   18    8     -0.07     -0.39
   -2   18    7      1.70     -0.45
   -2   18    6      3.78      0.01
   -2   18    5      2.85     -0.78
   -2   18    4     -0.09     -2.10
   -2   18    3      1.26     -0.06
   -2   18    2      4.94      2.26
   -2   18    1      4.14      1.26
    2   18    0      0.47      0.44
    2   18    1     -0.17     -0.58
    2   18    2      2.21     -1.16
    2   18    3      3.98      0.58
    2   18    4      2.99      1.11
    2   18    5      1.50     -0.97
    2   18    6      1.85     -1.52
    2   18    7      2.47     -0.09
    2   18    8      2.63      0.24
    2   18    9      2.71     -0.84
    2   18   10      1.13     -1.93
    2   18   11     -1.55     -2.15
    2   18   12     -2.54     -1.19
    2   18   13     -1.62      0.09
    2   18   14     -0.21      0.56
    2   18   15      0.45      0.26
   -2   16   16      1.76      0.53
   -2   16   15      0.92     -0.16
   -2   16   14     -0.16     -0.40
   -2   16   13     -0.56      0.13
   -2   16   12      0.26      1.07
   -2   16   11      0.37      0.76
   -2   16   10     -1.00     -1.15
   -2   16    9     -1.86     -2.11
   -2   16    8     -1.66     -2.01
   -2   16    7      0.36     -1.55
   -2   16    6      3.57     -0.23
   -2   16    5      2.91     -0.51
   -2   16    4     -0.70     -1.44
   -2   16    3      0.21      1.09
   -2   16    2      3.64      3.15
   -2   16    1      1.83      1.36
    2   16    0     -2.43      0.31
    2   16    1     -2.43      0.46
    2   16    2      0.67      0.64
    2   16    3      2.17      2.27
    2   16    4      0.55      1.70
    2   16    5     -0.96     -1.55
    2   16    6      0.79     -1.88
    2   16    7      2.69      0.09
    2   16    8      1.75     -0.09
    2   16    9      0.37     -1.45
    2   16   10      0.05     -1.47
    2   16   11      0.00     -0.77
    2   16   12     -0.05     -0.49
    2   16   13     -0.29     -0.32
    2   16   14     -0.38     -0.01
    2   16   15      0.05     -0.01
    2   16   16      0.49     -0.22
   -2   14   17     -0.18      0.16
   -2   14   16     -0.26      0.11
   -2   14   15      0.25      0.41
   -2   14   14      0.65      1.12
   -2   14   13      0.66      0.96
   -2   14   12      1.22      0.27
   -2   14   11      1.61     -1.16
   -2   14   10      1.31     -3.27
   -2   14    9      0.38     -3.43
   -2   14    8     -0.75     -2.16
   -2   14    7      1.19     -0.86
   -2   14    6      4.97      1.02
   -2   14    5      2.31      0.75
   -2   14    4     -5.97     -0.77
   -2   14    3     -8.53      1.31
   -2   14    2     -4.22      3.70
   -2   14    1     -2.50      2.99
    2   14    0     -4.49      3.11
    2   14    1     -4.48      3.47
    2   14    2     -3.66      3.17
    2   14    3     -4.33      4.67
    2   14    4     -5.63      3.81
    2   14    5     -4.85     -0.76
    2   14    6      0.03     -2.28
    2   14    7      4.28     -0.25
    2   14    8      2.62      0.11
    2   14    9     -0.58     -1.24
    2   14   10     -0.24     -1.52
    2   14   11      1.56     -0.72
    2   14   12      1.82     -0.23
    2   14   13      0.43     -0.12
    2   14   14     -1.03     -0.11
    2   14   16     -0.46     -0.81
    2   14   17      0.12     -0.06
   -2   12   17     -0.71     -0.53
   -2   12   16     -0.23     -0.18
   -2   12   15      0.02     -0.07
   -2   12   14     -0.81      0.36
   -2   12   13     -0.76      0.43
   -2   12   12      1.28      1.02
   -2   12   11      2.52      1.37
   -2   12   10      1.84     -0.02
   -2   12    9      0.57     -0.73
   -2   12    8      0.95     -0.39
   -2   12    7      5.40     -0.21
   -2   12    6      8.67     -0.07
   -2   12    5      1.83     -1.95
   -2   12    4    -10.31     -2.55
   -2   12    3    -13.99      2.92
   -2   12    2    -10.02      6.73
   -2   12    1    -10.85      3.09
    2   12    0    -15.77      0.32
    2   12    1    -13.16      0.14
    2   12    2     -7.73      0.42
    2   12    3     -6.44      1.73
    2   12    4     -7.64      1.04
    2   12    5     -5.82     -2.62
    2   12    6      2.57     -3.66
    2   12    7     10.99     -1.53
    2   12    8      9.26     -0.31
    2   12    9      1.36     -0.39
    2   12   10     -2.46     -0.08
    2   12   11     -1.46      0.72
    2   12   12      0.36      0.85
    2   12   13      1.06      0.23
    2   12   14      0.46     -0.16
    2   12   15     -0.57     -0.27
    2   12   16     -0.63     -0.21
    2   12   17      0.36      0.04
   -2   10   18      0.10     -1.00
   -2   10   17      1.37     -1.76
   -2   10   16      1.82     -2.28
   -2   10   15     -0.04     -1.65
   -2   10   14     -3.19     -0.23
   -2   10   13     -4.29      0.05
   -2   10   12     -2.88      0.91
   -2   10   11     -1.39      2.27
   -2   10   10     -0.61      1.32
   -2   10    9     -1.68     -0.34
   -2   10    8     -3.36     -1.38
   -2   10    7     -0.96     -1.99
   -2   10    6      2.10     -2.01
   -2   10    5     -2.25     -4.01
   -2   10    4     -9.74     -4.77
   -2   10    3     -9.06      0.65
   -2   10    2     -3.47      4.14
   -2   10    1     -5.22      0.01
    2   10    0     -7.16     -2.70
    2   10    1      3.31     -0.11
    2   10    2     13.60      0.48
    2   10    3      7.73     -0.30
    2   10    4     -7.90     -1.00
    2   10    5    -18.78     -1.67
    2   10    6    -15.85     -0.69
    2   10    7     -3.15      0.44
    2   10    8      4.65     -0.09
    2   10    9      3.25     -0.85
    2   10   10      0.12     -0.56
    2   10   11     -0.57      0.72
    2   10   12      0.39      1.83
    2   10   13      0.81      1.89
    2   10   14     -0.37      1.14
    2   10   15     -1.61     -0.19
    2   10   16     -1.07     -1.29
    2   10   17      0.98     -1.47
    2   10   18      2.05     -1.06
   -2    8   18      1.11      0.35
   -2    8   17      1.43      0.53
   -2    8   16      0.75      0.32
   -2    8   15     -0.42     -0.21
   -2    8   14     -1.20     -0.94
   -2    8   13     -0.90     -1.97
   -2    8   12     -0.56     -0.99
   -2    8   11     -1.04      0.35
   -2    8   10     -1.78     -0.94
   -2    8    9     -4.47     -1.51
   -2    8    8     -7.38     -0.55
   -2    8    7     -5.26      0.33
   -2    8    6     -2.24      2.49
   -2    8    5     -5.62      3.19
   -2    8    4    -10.26      0.81
   -2    8    3     -6.20     -0.53
   -2    8    2     -0.34     -1.58
   -2    8    1     -8.26     -4.06
    2    8    0    -16.49     -2.83
    2    8    1     -0.65      2.14
    2    8    2     21.10      4.29
    2    8    3     18.96      4.46
    2    8    4     -0.10      2.67
    2    8    5    -14.66      0.10
    2    8    6    -15.18      1.25
    2    8    7     -5.87      3.92
    2    8    8      0.57      3.15
    2    8    9     -0.37      0.22
    2    8   10     -2.86     -0.99
    2    8   11     -2.79      0.27
    2    8   12     -0.26      1.26
    2    8   13      1.56      0.46
    2    8   14      0.73     -0.70
    2    8   15     -0.44     -1.18
    2    8   16     -0.12     -0.55
    2    8   17      0.64      0.45
    2    8   18      0.28      0.38
   -2    6   18      0.80      0.09
   -2    6   17      0.62      0.88
   -2    6   16      1.02      1.50
   -2    6   15      1.37      1.30
   -2    6   14      0.71      0.62
   -2    6   13      0.48      0.02
   -2    6   12      0.57      1.01
   -2    6   11     -0.69      1.57
   -2    6   10     -2.24      0.92
   -2    6    9     -3.19      3.15
   -2    6    8     -2.21      5.13
   -2    6    7      0.31      2.60
   -2    6    6     -3.16      0.57
   -2    6    5    -16.52     -0.44
   -2    6    4    -28.14     -4.52
   -2    6    3    -19.96     -7.34
   -2    6    2      1.03     -3.73
   -2    6    1      0.34      3.22
    2    6    0    -21.62      8.42
    2    6    1    -23.48     10.95
    2    6    2     -3.31      8.55
    2    6    3      6.57      4.35
    2    6    4      2.26     -2.14
    2    6    5     -0.92     -7.08
    2    6    6      2.27     -3.18
    2    6    7      6.43      4.25
    2    6    8      4.12      5.52
    2    6    9     -1.71      1.96
    2    6   10     -3.84     -0.08
    2    6   11     -2.89      0.67
    2    6   12     -1.36      1.18
    2    6   13     -0.09      0.70
    2    6   14      0.37      0.49
    2    6   15      0.14      0.08
    2    6   16     -0.81     -0.17
    2    6   17     -1.71      0.42
    2    6   18     -1.89      0.69
    2    6   19     -1.35      0.43
   -2    4   19      0.39     -0.84
   -2    4   18      0.63     -0.94
   -2    4   17      1.32      0.08
   -2    4   16      1.94      0.64
   -2    4   15      1.65      0.20
   -2    4   14      0.61     -0.35
   -2    4   13      0.94     -1.00
   -2    4   12      1.20     -0.50
   -2    4   11     -1.44      0.86
   -2    4   10     -3.85      2.65
   -2    4    9     -2.32      6.08
   -2    4    8      2.23      6.84
   -2    4    7      3.16      2.72
   -2    4    6     -7.50      0.20
   -2    4    5    -23.53     -0.25
   -2    4    4    -18.63     -3.39
   -2    4    3     34.74     -6.02
   -2    4    2    114.65     -3.77
   -2    4    1    143.19      0.41
    2    4    0     95.11      4.88
    2    4    1     40.79     11.63
    2    4    2     23.34     13.79
    2    4    3     17.86      9.24
    2    4    4      6.91     -0.25
    2    4    5     -1.37     -6.31
    2    4    6     -1.07     -2.79
    2    4    7      2.83      2.55
    2    4    8      1.11      2.02
    2    4    9     -4.29     -0.74
    2    4   10     -5.42     -1.20
    2    4   11     -2.70     -0.14
    2    4   12      0.06      0.42
    2    4   13      1.01      0.87
    2    4   14      0.61      1.66
    2    4   15      0.45      1.41
    2    4   16      0.31      0.76
    2    4   17      0.33      0.77
    2    4   18      0.76      0.34
    2    4   19      0.84     -0.26
   -2    2   19      0.10      1.25
   -2    2   18      0.09      0.94
   -2    2   17     -0.88      0.97
   -2    2   16     -1.94      0.66
   -2    2   15     -1.34      0.37
   -2    2   14     -0.55      0.60
   -2    2   13     -0.18     -0.33
   -2    2   12      0.88     -1.70
   -2    2   11      1.61     -2.13
   -2    2   10     -0.84     -1.98
   -2    2    9     -6.17     -1.40
   -2    2    8     -6.54     -2.34
   -2    2    7      0.04     -4.49
   -2    2    6      3.16     -3.51
   -2    2    5      3.14     -0.46
   -2    2    4     20.56      0.22
   -2    2    3     69.63     -1.20
   -2    2    2    114.06     -3.31
   -2    2    1     88.31     -5.94
    2    2    0     13.53     -5.72
    2    2    1    -10.68      2.26
    2    2    2     29.13      6.61
    2    2    3     55.72      3.03
    2    2    4     40.31     -4.71
    2    2    5     13.53     -8.38
    2    2    6     -2.64     -4.98
    2    2    7     -7.79     -1.90
    2    2    8     -7.39     -2.94
    2    2    9     -3.97     -3.78
    2    2   10     -0.62     -2.87
    2    2   11     -0.16     -2.19
    2    2   12      0.36     -2.16
    2    2   13      1.56     -1.36
    2    2   14      0.93      0.33
    2    2   15     -0.54      1.10
    2    2   16     -1.43      1.15
    2    2   17     -1.14      1.41
    2    2   18      0.29      1.13
    2    2   19      1.45      0.69
   -2    0   19      0.17      0.43
   -2    0   18      0.78      0.19
   -2    0   17      0.69      0.38
   -2    0   16     -0.11      0.51
   -2    0   15      1.03      0.13
   -2    0   14      2.52     -0.07
   -2    0   13      2.49     -0.26
   -2    0   12      2.27      0.05
   -2    0   11      0.59      0.48
   -2    0   10     -7.29     -0.26
   -2    0    9    -18.55     -0.63
   -2    0    8    -18.37      0.00
   -2    0    7     -3.77     -0.04
   -2    0    6      9.26     -0.60
   -2    0    5     16.97     -0.62
   -2    0    4     29.02     -0.28
   -2    0    3     31.51     -0.10
   -2    0    2    -27.63      0.14
   -2    0    1   -170.47     -0.08
    2    0    0   -290.52      1.40
    2    0    1   -248.69      1.43
    2    0    2    -85.70      0.13
    2    0    3     35.72      0.96
    2    0    4     55.14      1.98
    2    0    5     26.97      0.78
    2    0    6      2.06      0.07
    2    0    7     -7.56      0.34
    2    0    8     -6.29      0.40
    2    0    9     -0.71      0.81
    2    0   10      1.77      1.12
    2    0   11     -0.13      0.44
    2    0   12      0.42     -1.21
    2    0   13      2.77     -2.47
    2    0   14      1.50     -1.97
    2    0   15     -0.77     -0.96
    2    0   16     -0.66     -0.45
    2    0   17      0.47      0.06
    2    0   18      0.94      0.56
    2    0   19      1.06      0.89
    2   14   15     -1.24     -0.57
   -2   30    3     -0.10      0.12
    2   30    2     -0.73      1.38
    2   30    3     -0.31      1.02
   -3   29    5     -0.93      0.15
   -3   29    4     -0.86     -0.49
   -3   29    2      0.15     -1.06
   -3   29    1      0.50     -0.71
    3   29    0      0.49     -0.63
    3   29    1      0.12     -0.35
    3   29    2      0.10      0.09
    3   29    3     -0.17      0.34
   -3   27    7      0.32     -0.30
   -3   27    6     -0.77      0.30
   -3   27    5     -1.24      0.42
   -3   27    4     -0.91      0.11
   -3   27    3     -0.83     -0.22
   -3   27    2     -0.19     -0.27
   -3   27    1      0.52     -0.36
    3   27    0      0.53     -0.26
    3   27    1      0.14      0.38
    3   27    2      0.05      0.78
    3   27    3     -0.01      0.01
    3   27    4      0.12     -1.32
    3   27    5      0.14     -1.40
    3   27    6     -0.17     -0.27
    3   27    7     -0.19      0.22
    3   27    8      0.34     -0.09
    3   27    9      0.54     -0.18
   -3   25   10      1.26     -0.34
   -3   25    9      0.04     -0.18
   -3   25    8     -0.37      0.07
   -3   25    7     -0.15      0.48
   -3   25    6     -0.19      0.73
   -3   25    5      0.67      0.80
   -3   25    4      1.17      0.72
   -3   25    3     -0.17      0.37
   -3   25    2     -1.10      0.14
   -3   25    1     -0.90     -0.47
    3   25    0     -0.38     -1.37
    3   25    1     -0.10     -0.92
    3   25    2      0.24     -0.04
    3   25    3      0.43      0.02
    3   25    4      0.65     -0.68
    3   25    5      0.55     -1.03
    3   25    6      0.20     -0.62
    3   25    7      0.10     -0.17
    3   25    8      0.08      0.02
    3   25    9     -0.23      0.02
    3   25   10     -0.82     -0.18
   -3   23   12      0.02      0.13
   -3   23   11      0.39     -0.35
   -3   23   10      0.61     -1.41
   -3   23    9     -0.22     -1.77
   -3   23    7     -0.81      0.97
   -3   23    6     -0.67      1.12
   -3   23    5      0.50      0.39
   -3   23    4      0.85     -0.68
   -3   23    3     -0.73     -1.38
   -3   23    2     -1.29     -0.32
   -3   23    1     -0.52      0.87
    3   23    0      0.11      0.31
    3   23    1      0.31     -0.23
    3   23    2      0.65     -0.62
    3   23    3      0.87     -0.80
    3   23    4      1.11     -0.60
    3   23    5      0.99     -0.56
    3   23    6      0.58     -0.73
    3   23    7      0.12     -0.42
    3   23    8     -0.45      0.28
    3   23    9     -0.51      0.49
    3   23   10     -0.32      0.08
    3   23   11     -0.61     -0.46
    3   23   12     -0.47     -0.58
   -3   21   14     -0.15      0.52
   -3   21   13     -0.04      0.29
   -3   21   12     -0.08     -0.10
   -3   21   11      0.61     -0.08
   -3   21   10      1.47     -0.09
   -3   21    9      0.62     -0.27
   -3   21    8     -0.96      0.40
   -3   21    7     -2.14      1.31
   -3   21    6     -2.27      1.59
   -3   21    5     -0.59      1.88
   -3   21    4      0.10      1.24
   -3   21    3     -1.49     -0.22
   -3   21    2     -1.95      0.14
   -3   21    1     -0.90      1.13
    3   21    0     -0.24      0.52
    3   21    1     -0.01      0.12
    3   21    2     -0.02     -0.33
    3   21    3     -0.49     -0.55
    3   21    4     -0.37     -0.07
    3   21    5      0.31     -0.09
    3   21    6      1.01     -0.55
    3   21    7      1.20      0.15
    3   21    8      0.83      1.22
    3   21    9      1.38      0.98
    3   21   10      2.33      0.31
    3   21   11      1.38      0.18
    3   21   12     -0.20      0.13
    3   21   13     -0.10      0.17
    3   21   14      0.55      0.25
   -3   19   15      0.43     -0.31
   -3   19   14      0.67      1.11
   -3   19   13      0.37      1.03
   -3   19   12     -0.74     -0.28
   -3   19   11     -0.67     -0.62
   -3   19   10      0.39     -0.36
   -3   19    9      0.44     -0.57
   -3   19    8      0.19     -0.31
   -3   19    7      0.10     -0.19
   -3   19    6      0.34     -0.62
   -3   19    5      1.35     -0.14
   -3   19    4      0.42     -0.47
   -3   19    3     -2.51     -2.40
   -3   19    2     -2.59     -2.76
   -3   19    1      0.34     -2.18
    3   19    0      2.28     -2.85
    3   19    1      2.20     -2.00
    3   19    2      0.43     -1.53
    3   19    3     -1.66     -1.78
    3   19    4     -2.36     -1.23
    3   19    5     -2.75     -0.99
    3   19    6     -3.36     -1.28
    3   19    7     -3.38     -0.09
    3   19    8     -3.34      1.36
    3   19    9     -2.83      1.02
    3   19   10     -1.36      0.70
    3   19   11     -0.36      1.32
    3   19   12      0.12      0.94
    3   19   13      0.96     -0.33
    3   19   14      1.13     -0.64
    3   19   15      0.29      0.13
   -3   17   16     -1.44     -2.11
   -3   17   15     -1.57     -1.50
   -3   17   14     -0.23     -0.27
   -3   17   13      0.69      0.24
   -3   17   12     -0.07      0.07
   -3   17   11     -0.20      0.59
   -3   17   10      0.43      1.12
   -3   17    9      0.56      0.97
   -3   17    8      1.12      1.10
   -3   17    7      1.81      0.27
   -3   17    6      2.46     -1.02
   -3   17    5      3.14     -0.20
   -3   17    4      0.66     -0.28
   -3   17    3     -4.25     -2.59
   -3   17    2     -4.95     -2.21
   -3   17    1     -0.80      0.41
    3   17    0      2.61      1.50
    3   17    1      3.00      2.39
    3   17    2      1.77      1.15
    3   17    3      1.14     -1.18
    3   17    4      1.60     -0.93
    3   17    5      0.05      0.08
    3   17    6     -2.98     -0.25
    3   17    7     -3.29      0.81
    3   17    8     -1.78      2.98
    3   17    9     -1.28      2.83
    3   17   10     -1.20      1.28
    3   17   11     -0.98      0.96
    3   17   12     -0.78      1.26
    3   17   13     -0.40      0.88
    3   17   14     -0.18     -0.04
    3   17   15     -0.10     -0.64
    3   17   16      0.11     -0.42
   -3   15   16     -0.56      0.51
   -3   15   15      0.34      0.56
   -3   15   14      1.23      0.08
   -3   15   13      0.44     -0.22
   -3   15   12     -0.70     -0.15
   -3   15   11      0.40      0.74
   -3   15   10      1.47      1.59
   -3   15    9      0.61      1.89
   -3   15    8     -0.50      2.22
   -3   15    7     -1.37      1.01
   -3   15    6     -1.07     -0.32
   -3   15    5      0.65      0.98
   -3   15    4     -0.08      0.41
   -3   15    3     -2.71     -2.73
   -3   15    2     -1.11     -1.53
   -3   15    1      3.45      2.19
    3   15    0      4.19      2.35
    3   15    1      1.33      1.04
    3   15    2      0.22     -1.96
    3   15    3      2.38     -4.47
    3   15    4      5.08     -2.06
    3   15    5      3.22      1.57
    3   15    6     -1.79      0.97
    3   15    7     -2.32     -0.70
    3   15    8      1.38     -0.07
    3   15    9      2.97      0.55
    3   15   10      1.85     -0.14
    3   15   11      0.73     -0.65
    3   15   12      0.30     -0.40
    3   15   13      0.11     -0.11
    3   15   14     -0.18     -0.35
    3   15   15     -0.36     -0.62
    3   15   17     -0.44     -0.11
   -3   13   17      0.02     -0.11
   -3   13   16      0.13     -0.07
   -3   13   15      0.19     -0.71
   -3   13   14      0.31     -1.38
   -3   13   13     -0.45     -1.25
   -3   13   12     -1.20     -0.77
   -3   13   11     -0.90      0.44
   -3   13   10     -0.94      1.35
   -3   13    9     -0.82      1.59
   -3   13    8     -0.62      2.46
   -3   13    7     -2.67      1.94
   -3   13    6     -4.09      0.61
   -3   13    5     -1.51      1.48
   -3   13    4      0.68      0.50
   -3   13    3      0.19     -2.69
   -3   13    2      1.47     -1.10
   -3   13    1      3.65      2.68
    3   13    0      1.87      1.43
    3   13    1      0.01      0.84
    3   13    2      3.96     -0.55
    3   13    3     10.85     -2.75
    3   13    4     14.70     -1.77
    3   13    5     10.10      0.19
    3   13    6     -1.21     -1.01
    3   13    7     -7.61     -2.05
    3   13    8     -4.27     -0.31
    3   13    9      0.83      1.10
    3   13   10      1.96      0.60
    3   13   11      0.78      0.00
    3   13   12      0.18      0.18
    3   13   13      0.57      0.41
    3   13   14      0.71      0.14
    3   13   15      0.45     -0.11
    3   13   16      0.13      0.17
    3   13   17     -0.15      0.35
   -3   11   17      0.07      0.52
   -3   11   16     -0.49      0.81
   -3   11   15      0.11      0.86
   -3   11   14      2.19      1.38
   -3   11   13      2.30      2.13
   -3   11   12      0.32      2.06
   -3   11   11     -1.13      1.91
   -3   11   10     -1.20      0.99
   -3   11    9      0.53     -0.13
   -3   11    8      1.36      0.71
   -3   11    7     -1.08      0.24
   -3   11    6     -1.36     -1.38
   -3   11    5      2.92      1.06
   -3   11    4      3.66      2.71
   -3   11    3     -2.23     -1.62
   -3   11    2     -6.35     -5.51
   -3   11    1     -5.65     -5.60
    3   11    0     -5.56     -6.10
    3   11    1     -5.12     -2.44
    3   11    2      1.58      0.47
    3   11    3     10.10      1.04
    3   11    4     14.94      2.23
    3   11    5     12.99      1.70
    3   11    6      4.10     -2.20
    3   11    7     -2.82     -3.49
    3   11    8     -1.49     -0.16
    3   11    9      1.91      2.58
    3   11   10      1.22      2.42
    3   11   11     -1.93      1.11
    3   11   12     -3.11     -0.30
    3   11   13     -1.35     -1.38
    3   11   14      0.18     -1.36
    3   11   15     -0.03     -0.52
    3   11   16     -0.32      0.12
    3   11   17      0.51      0.34
   -3    9   18      0.45     -0.41
   -3    9   17     -0.68     -1.04
   -3    9   16     -2.35     -0.44
   -3    9   15     -0.71      0.23
   -3    9   14      2.86      0.43
   -3    9   13      2.87     -0.02
   -3    9   12      0.59     -0.93
   -3    9   11     -0.15     -0.74
   -3    9   10      0.28     -0.69
   -3    9    9      1.37     -0.39
   -3    9    8      1.87      2.85
   -3    9    7      2.03      4.55
   -3    9    6      6.38      2.53
   -3    9    5     13.07      2.40
   -3    9    4     12.67      2.58
   -3    9    3      5.30      0.37
   -3    9    2      3.14      1.57
   -3    9    1      7.42      5.43
    3    9    0      4.29      3.98
    3    9    1     -7.85     -0.06
    3    9    2    -14.40     -1.43
    3    9    3    -11.44      1.52
    3    9    4     -4.14      5.98
    3    9    5      1.59      4.60
    3    9    6      1.36     -2.08
    3    9    7     -0.42     -4.38
    3    9    8      1.81     -0.79
    3    9    9      4.81      1.52
    3    9   10      4.64      0.33
    3    9   11      1.46     -1.34
    3    9   12     -1.87     -2.11
    3    9   13     -2.16     -2.16
    3    9   14     -0.32     -1.32
    3    9   15      0.73     -0.32
    3    9   16      0.51     -0.15
    3    9   17      0.60     -0.09
    3    9   18      1.50      0.31
   -3    7   18     -1.58      0.34
   -3    7   17     -1.70     -1.36
   -3    7   16     -1.48     -1.99
   -3    7   15     -0.49     -1.04
   -3    7   14      0.08      1.03
   -3    7   13     -1.12      1.49
   -3    7   12     -1.09     -1.13
   -3    7   11      0.89     -3.14
   -3    7   10      1.65     -3.46
   -3    7    9      0.78     -2.94
   -3    7    8     -0.82     -0.43
   -3    7    7      0.34      0.83
   -3    7    6      8.44     -0.44
   -3    7    5     17.23      0.14
   -3    7    4     15.89      0.82
   -3    7    3      8.14     -0.39
   -3    7    2     10.41      1.11
   -3    7    1     21.99      2.73
    3    7    0     19.37     -3.69
    3    7    1      0.08     -9.34
    3    7    2    -11.16     -8.06
    3    7    3     -4.46     -1.55
    3    7    4      7.24      4.49
    3    7    5     10.62      4.07
    3    7    6      2.76     -0.88
    3    7    7     -6.32     -2.69
    3    7    8     -7.44     -0.90
    3    7    9     -4.02     -0.03
    3    7   10     -1.88     -0.37
    3    7   11     -2.05     -0.41
    3    7   12     -2.14     -0.67
    3    7   13      0.00     -1.38
    3    7   14      1.91     -1.28
    3    7   15      1.05     -0.46
    3    7   16     -0.95     -0.27
    3    7   17     -1.61     -0.31
    3    7   18     -0.47      0.07
   -3    5   19     -0.25      0.96
   -3    5   18     -0.01      0.78
   -3    5   17      0.77     -0.46
   -3    5   16      0.05     -0.59
   -3    5   15     -1.53      0.82
   -3    5   14     -2.00      2.56
   -3    5   13     -1.78      1.93
   -3    5   12     -0.68     -0.99
   -3    5   11      1.57     -2.13
   -3    5   10      4.09     -2.59
   -3    5    9      4.18     -4.67
   -3    5    8     -1.54     -5.03
   -3    5    7     -6.71     -4.35
   -3    5    6     -0.83     -4.94
   -3    5    5     11.71     -3.30
   -3    5    4     18.22      1.43
   -3    5    3     17.85      6.88
   -3    5    2     21.15     11.88
   -3    5    1     24.16     11.21
    3    5    0      5.65     -0.69
    3    5    1    -26.64    -10.90
    3    5    2    -35.84    -12.50
    3    5    3    -15.89     -6.28
    3    5    4      5.71      0.97
    3    5    5     11.23      1.40
    3    5    6      3.16     -2.77
    3    5    7     -5.85     -2.83
    3    5    8     -6.91      0.64
    3    5    9     -2.14      1.45
    3    5   10      2.97     -0.16
    3    5   11      4.65     -0.38
    3    5   12      3.56      0.90
    3    5   13      2.86      1.22
    3    5   14      1.74      0.35
    3    5   15     -0.38     -0.52
    3    5   16     -1.18     -1.18
    3    5   17     -0.64     -1.04
    3    5   18     -0.13     -0.12
    3    5   19     -0.12      0.37
   -3    3   19      0.50      0.76
   -3    3   18     -0.54      0.77
   -3    3   17     -1.01     -0.71
   -3    3   16     -0.56     -1.52
   -3    3   15      0.22     -0.73
   -3    3   14      0.36      0.28
   -3    3   13     -0.39     -0.53
   -3    3   12      0.40     -2.14
   -3    3   11      3.16     -1.61
   -3    3   10      5.36     -1.21
   -3    3    9      3.94     -1.94
   -3    3    8     -2.64      0.51
   -3    3    7     -6.65      3.39
   -3    3    6      0.37      1.72
   -3    3    5     10.75      0.45
   -3    3    4     10.13      4.06
   -3    3    3     -0.79      9.09
   -3    3    2     -4.22     12.37
   -3    3    1     -0.20     13.48
    3    3    0    -21.66     11.11
    3    3    1    -71.25      6.85
    3    3    2    -98.30      1.81
    3    3    3    -76.79     -0.68
    3    3    4    -36.96     -0.05
    3    3    5    -11.54     -2.46
    3    3    6     -4.07     -7.55
    3    3    7     -1.72     -8.00
    3    3    8      1.77     -5.08
    3    3    9      3.61     -4.67
    3    3   10      3.80     -5.30
    3    3   11      3.08     -3.00
    3    3   12      1.32      0.36
    3    3   13      0.10      0.63
    3    3   14     -0.98     -0.97
    3    3   15     -1.68     -0.99
    3    3   16     -0.23     -0.11
    3    3   17      1.87      0.20
    3    3   18      2.61      0.31
    3    3   19      1.97      0.51
   -3    1   19      1.72     -0.74
   -3    1   18     -0.29     -0.34
   -3    1   17     -2.79      0.09
   -3    1   16     -2.39      0.80
   -3    1   15     -0.21      0.88
   -3    1   14     -0.12     -0.21
   -3    1   13     -1.93     -1.80
   -3    1   12     -1.43     -2.50
   -3    1   11      0.90     -1.31
   -3    1   10      3.38     -0.61
   -3    1    9      7.25     -1.10
   -3    1    8      9.94      0.67
   -3    1    7     10.00      3.30
   -3    1    6      8.07      3.18
   -3    1    5     -6.96      2.53
   -3    1    4    -51.62      3.62
   -3    1    3   -109.36      4.84
   -3    1    2   -113.57      5.72
   -3    1    1    -29.04      6.85
    3    1    0     66.94      4.48
    3    1    1     80.66      1.76
    3    1    2     29.77     -0.19
    3    1    3    -11.15      0.79
    3    1    4    -16.04      4.74
    3    1    5     -5.52      5.84
    3    1    6      3.12      3.27
    3    1    7     10.32      2.65
    3    1    8     13.93      4.06
    3    1    9      8.31      3.82
    3    1   10      0.38      1.86
    3    1   11     -1.80      0.60
    3    1   12     -0.48      1.06
    3    1   13      0.57      1.47
    3    1   14      0.30      0.87
    3    1   15      0.06      0.43
    3    1   16      0.63      0.28
    3    1   17      0.40      0.01
    3    1   18     -0.27     -0.32
    3    1   19     -0.31     -0.63
   -3   11   18     -0.17      0.28
    3   15   16     -0.43     -0.33
   -3   23    8     -0.79     -0.54
   -3   27    8      0.17     -0.57
   -3   29    3     -0.56     -1.03
    3   29    4     -0.40      0.20
    3   29    5     -0.40      0.56
   -4   30    2     -0.32     -0.05
   -4   30    1      0.26      0.01
    4   30    0      1.14     -0.11
   -4   28    7     -0.22      0.12
   -4   28    6     -0.30      0.15
   -4   28    5     -0.46     -0.45
   -4   28    4      0.00     -0.95
   -4   28    3      0.35     -0.94
   -4   28    2     -0.02     -0.56
   -4   28    1      0.04      0.02
    4   28    0      0.16     -0.24
    4   28    1     -0.44     -0.98
    4   28    2     -0.74     -1.41
    4   28    3      0.09     -0.59
    4   28    4      0.81      0.79
    4   28    5      1.06      0.88
    4   28    6      1.21     -0.28
   -4   26    9      0.22     -0.54
   -4   26    7     -0.37     -1.27
   -4   26    6     -0.23     -1.13
   -4   26    5     -0.30     -1.02
   -4   26    4      0.22     -0.73
   -4   26    3      0.21     -0.53
   -4   26    2     -0.80     -0.32
   -4   26    1     -0.85      0.66
    4   26    0      0.08      1.13
    4   26    1      0.02      0.32
    4   26    2     -0.15     -0.67
    4   26    3      0.12     -0.35
    4   26    4     -0.03      0.77
    4   26    5     -0.09      0.67
    4   26    6      0.32     -0.70
    4   26    7      0.25     -1.53
    4   26    8     -0.31     -1.14
    4   26    9     -0.21     -0.44
    4   26   10      0.55     -0.08
   -4   24   10     -1.36      0.06
   -4   24    9     -0.97     -0.03
   -4   24    8     -0.55     -0.16
   -4   24    7     -0.06     -0.20
   -4   24    6     -0.15     -0.32
   -4   24    5     -0.42     -0.57
   -4   24    4      0.51     -0.45
   -4   24    3      0.93     -0.54
   -4   24    2     -0.18     -0.96
   -4   24    1     -0.61     -0.35
    4   24    0     -0.13      0.23
    4   24    1      0.21      0.16
    4   24    2      0.78     -0.05
    4   24    3      1.21     -0.12
    4   24    4      0.46     -0.24
    4   24    5     -0.40     -0.54
    4   24    6     -0.44     -0.53
    4   24    7     -0.24     -0.04
    4   24    8     -0.29      0.19
    4   24    9     -0.24     -0.43
    4   24   10      0.14     -0.97
    4   24   11      0.25     -0.18
   -4   22   13      0.33     -1.22
   -4   22   12      0.67     -1.48
   -4   22   11      0.92     -1.25
   -4   22   10      0.82     -0.34
   -4   22    9      0.58      0.42
   -4   22    8      0.42      0.13
   -4   22    7      0.53     -0.59
   -4   22    6      0.02     -1.13
   -4   22    5     -0.36     -0.95
   -4   22    4      0.96      0.39
   -4   22    3      1.67      0.92
   -4   22    2      0.33     -0.21
   -4   22    1     -0.57     -0.63
    4   22    0     -0.30      0.01
    4   22    1      0.33      0.63
    4   22    2      1.20      1.16
    4   22    3      1.55      0.68
    4   22    4      1.01     -0.29
    4   22    5      0.48     -0.30
    4   22    6      0.17      0.41
    4   22    7      0.14      0.50
    4   22    8      0.27     -0.07
    4   22    9     -0.23     -0.67
    4   22   10     -0.79     -0.69
    4   22   11     -0.49      0.34
    4   22   12      0.03      1.12
    4   22   13      0.36      0.54
   -4   20   14      0.05     -0.34
   -4   20   13     -0.21     -0.81
   -4   20   12      0.01     -0.64
   -4   20   11     -0.26     -0.15
   -4   20   10     -0.30      0.18
   -4   20    9      0.76     -0.46
   -4   20    8      2.07     -1.94
   -4   20    7      2.42     -2.95
   -4   20    6      1.24     -3.30
   -4   20    5      0.82     -2.36
   -4   20    4      2.84      0.61
   -4   20    3      3.65      2.37
   -4   20    2      1.36      1.20
   -4   20    1     -0.82      0.41
    4   20    0     -1.56      0.96
    4   20    1     -1.49      2.19
    4   20    2     -1.02      3.74
    4   20    3     -0.78      3.66
    4   20    4     -0.50      2.33
    4   20    5      0.01      1.75
    4   20    6     -0.40      0.96
    4   20    7     -0.74     -1.35
    4   20    8      0.30     -2.68
    4   20    9      1.01     -1.72
    4   20   10      0.64     -0.76
    4   20   11      0.27     -0.72
    4   20   12     -0.25     -0.69
    4   20   13     -0.64     -0.14
    4   20   14     -0.03      0.72
   -4   18   15     -0.57      2.71
   -4   18   14     -0.37      2.14
   -4   18   13      0.68      0.64
   -4   18   12      1.59     -0.49
   -4   18   11      1.09     -0.39
   -4   18   10      0.92      0.92
   -4   18    9      2.02      1.51
   -4   18    8      2.54      0.55
   -4   18    7      0.95     -0.57
   -4   18    6     -1.96     -1.72
   -4   18    5     -2.20     -1.85
   -4   18    4      1.64      0.45
   -4   18    3      4.02      1.46
   -4   18    2      1.94     -0.52
   -4   18    1     -1.13     -1.08
    4   18    0     -2.38     -0.54
    4   18    1     -3.15      0.46
    4   18    2     -3.47      1.21
    4   18    3     -4.02      0.46
    4   18    4     -3.85     -0.58
    4   18    5     -2.08      0.40
    4   18    6     -1.18      0.87
    4   18    7     -1.69     -1.95
    4   18    8     -1.59     -4.20
    4   18    9     -0.94     -2.71
    4   18   10     -0.04     -0.43
    4   18   11      1.22      0.19
    4   18   12      1.36     -0.23
    4   18   13      0.34     -0.49
    4   18   14     -0.06      0.03
    4   18   15      0.16      0.44
   -4   16   16     -0.84      0.77
   -4   16   15     -0.11      1.02
   -4   16   14      0.23      1.12
   -4   16   13      0.48      0.58
   -4   16   12      0.03     -1.01
   -4   16   11     -1.06     -2.10
   -4   16   10     -0.69     -1.19
   -4   16    9      0.84     -0.45
   -4   16    8      1.45     -0.77
   -4   16    7      0.41     -0.18
   -4   16    6     -1.39      0.03
   -4   16    5     -0.74     -0.35
   -4   16    4      2.59      1.35
   -4   16    3      3.10      2.57
   -4   16    2     -0.18      1.12
   -4   16    1     -1.84      0.35
    4   16    0     -0.08     -0.40
    4   16    1      1.55     -1.75
    4   16    2      1.09     -1.33
    4   16    3     -1.54     -0.49
    4   16    4     -3.10     -0.73
    4   16    5     -1.10     -0.40
    4   16    6      0.36     -0.15
    4   16    7     -1.60     -1.86
    4   16    8     -3.41     -2.99
    4   16    9     -2.64     -1.77
    4   16   10     -0.71     -0.40
    4   16   11      0.37      0.43
    4   16   12     -0.12      1.04
    4   16   13     -0.54      0.99
    4   16   14      0.07      0.80
    4   16   15      0.25      0.68
   -4   14   17      0.18     -0.04
   -4   14   16      0.40     -0.58
   -4   14   15     -0.63     -1.32
   -4   14   14     -1.42     -1.40
   -4   14   13     -0.22     -0.67
   -4   14   12      0.46      0.04
   -4   14   11     -0.66      0.90
   -4   14   10     -1.41      1.96
   -4   14    9     -1.40      0.93
   -4   14    8     -1.08     -1.06
   -4   14    7     -0.81     -0.65
   -4   14    6     -1.29     -0.47
   -4   14    5     -0.60     -1.38
   -4   14    4      1.43      0.52
   -4   14    3      0.10      2.31
   -4   14    2     -4.11      0.49
   -4   14    1     -4.55     -1.00
    4   14    0     -0.13     -1.66
    4   14    1      3.18     -2.12
    4   14    2      2.98     -0.41
    4   14    3      0.20      1.25
    4   14    4     -1.35      0.36
    4   14    5      1.55     -0.68
    4   14    6      4.82     -0.95
    4   14    7      3.71     -2.25
    4   14    8      0.78     -3.01
    4   14    9     -0.46     -1.68
    4   14   10     -0.22     -0.04
    4   14   11      0.00      1.00
    4   14   12     -0.31      1.14
    4   14   13      0.25      0.15
    4   14   14      1.60     -0.25
    4   14   15      1.47      0.33
    4   14   16      0.15      0.38
    4   14   17     -0.31     -0.06
   -4   12   17      0.68      0.06
   -4   12   16      0.58     -0.29
   -4   12   15     -0.53     -0.10
   -4   12   14     -0.88      0.04
   -4   12   13      0.21     -0.10
   -4   12   12      0.19     -0.75
   -4   12   11     -0.51     -1.19
   -4   12   10     -0.37     -0.56
   -4   12    9     -1.17     -0.95
   -4   12    8     -2.77     -2.02
   -4   12    7     -3.92     -1.01
   -4   12    6     -4.97     -0.40
   -4   12    5     -4.39     -1.15
   -4   12    4     -2.65     -0.62
   -4   12    3     -3.88     -1.80
   -4   12    2     -5.10     -4.68
   -4   12    1      1.06     -2.23
    4   12    0     11.46      2.69
    4   12    1     12.42      4.18
    4   12    2      4.53      3.28
    4   12    3     -3.83      1.46
    4   12    4     -6.82     -0.80
    4   12    5     -4.16     -0.41
    4   12    6     -1.43      2.11
    4   12    7     -2.64      2.33
    4   12    8     -4.39      0.73
    4   12    9     -3.11      0.24
    4   12   10      0.13      0.44
    4   12   11      2.22      0.49
    4   12   12      1.20      0.41
    4   12   13     -0.79      0.37
    4   12   14     -0.89      1.11
    4   12   15      0.11      1.86
    4   12   16      0.47      1.26
    4   12   17     -0.15      0.32
   -4   10   17     -0.70      0.45
   -4   10   16     -0.51      0.94
   -4   10   15      0.01      0.93
   -4   10   14      0.86      0.34
   -4   10   13      2.54     -0.05
   -4   10   12      3.36     -1.07
   -4   10   11      2.71     -2.45
   -4   10   10      0.55     -1.70
   -4   10    9     -2.16     -0.46
   -4   10    8     -2.36     -0.50
   -4   10    7     -2.38      0.11
   -4   10    6     -6.13      0.40
   -4   10    5     -8.49     -0.01
   -4   10    4     -5.80      0.09
   -4   10    3     -4.02     -2.94
   -4   10    2     -4.34     -7.65
   -4   10    1     -0.44     -5.36
    4   10    0      4.54      1.81
    4   10    1      1.34      5.64
    4   10    2     -7.09      5.63
    4   10    3     -9.54      2.32
    4   10    4     -3.02     -2.82
    4   10    5      6.88     -4.24
    4   10    6     11.34     -1.25
    4   10    7      6.49      0.37
    4   10    8     -1.59     -0.56
    4   10    9     -5.54     -1.00
    4   10   10     -4.06     -0.62
    4   10   11     -0.55     -0.31
    4   10   12      0.73     -0.38
    4   10   13     -0.14     -0.83
    4   10   14     -0.43     -0.69
    4   10   15      0.37      0.27
    4   10   16      1.05      1.07
    4   10   17      0.13      1.45
   -4    8   18     -0.96     -0.25
   -4    8   17     -1.09      0.44
   -4    8   16      0.11      0.15
   -4    8   15      0.30     -0.55
   -4    8   14     -0.34     -0.30
   -4    8   13     -0.10      1.18
   -4    8   12      0.17      1.64
   -4    8   11     -0.32      1.31
   -4    8   10     -1.60      2.80
   -4    8    9     -1.53      3.14
   -4    8    8      1.73      0.31
   -4    8    7      1.87     -1.90
   -4    8    6     -4.56     -3.32
   -4    8    5     -7.96     -4.49
   -4    8    4     -4.35     -3.22
   -4    8    3     -3.59     -3.05
   -4    8    2     -8.33     -5.95
   -4    8    1     -8.63     -5.15
    4    8    0     -3.71      0.28
    4    8    1     -4.71      5.29
    4    8    2    -11.19      6.48
    4    8    3    -12.74      2.64
    4    8    4     -6.28     -2.42
    4    8    5      3.26     -2.96
    4    8    6      8.83     -0.78
    4    8    7      6.90     -1.08
    4    8    8      1.50     -2.36
    4    8    9     -1.91     -1.90
    4    8   10     -1.69     -1.28
    4    8   11      0.17     -1.07
    4    8   12      0.20     -0.17
    4    8   13     -1.02      0.76
    4    8   14     -0.77      1.11
    4    8   15      0.30      1.20
    4    8   16      0.84      0.79
    4    8   17      0.35      0.01
    4    8   18     -0.83     -0.21
   -4    6   18     -0.28      0.32
   -4    6   17      0.08      0.84
   -4    6   16     -0.32      0.33
   -4    6   15     -0.88     -0.82
   -4    6   14      0.21     -1.26
   -4    6   13      1.68      0.00
   -4    6   12      1.13      1.55
   -4    6   11      0.05      2.80
   -4    6   10     -0.82      3.98
   -4    6    9     -1.11      2.09
   -4    6    8      0.39     -1.37
   -4    6    7     -0.55     -0.28
   -4    6    6     -4.44      2.66
   -4    6    5     -2.15      2.52
   -4    6    4      6.06      1.20
   -4    6    3      6.81     -1.96
   -4    6    2     -2.08     -7.91
   -4    6    1     -4.58     -9.84
    4    6    0      6.78     -4.99
    4    6    1     16.35     -0.40
    4    6    2     12.22     -0.03
    4    6    3      0.07     -2.54
    4    6    4     -9.65     -1.93
    4    6    5    -12.35      2.51
    4    6    6     -9.59      3.34
    4    6    7     -4.62     -1.40
    4    6    8      0.36     -3.95
    4    6    9      2.43     -1.60
    4    6   10      1.94      0.41
    4    6   11      2.02      0.40
    4    6   12      1.43      0.71
    4    6   13     -0.50      0.91
    4    6   14     -0.86     -0.04
    4    6   15      0.34     -0.82
    4    6   16      1.39     -0.88
    4    6   17      1.66     -0.99
    4    6   18      1.15     -0.96
    4    6   19      0.51     -0.49
   -4    4   19     -0.70      0.35
   -4    4   18      0.23      0.00
   -4    4   17      0.63      0.09
   -4    4   16      0.20      0.47
   -4    4   15      0.45      0.44
   -4    4   14      2.05      0.07
   -4    4   13      2.18      0.82
   -4    4   12     -0.13      1.85
   -4    4   11     -1.72      1.79
   -4    4   10     -3.48      1.23
   -4    4    9     -6.64     -0.67
   -4    4    8     -7.96     -2.28
   -4    4    7     -7.68      0.70
   -4    4    6     -5.04      5.73
   -4    4    5      3.42      7.90
   -4    4    4      7.98      6.61
   -4    4    3     -9.12      1.33
   -4    4    2    -43.19     -5.19
   -4    4    1    -59.51     -5.79
    4    4    0    -34.62     -4.09
    4    4    1      8.69     -5.09
    4    4    2     28.95     -9.82
    4    4    3     18.04    -12.74
    4    4    4     -0.99     -8.30
    4    4    5     -9.18     -0.05
    4    4    6     -8.08      2.29
    4    4    7     -4.74     -1.86
    4    4    8     -0.27     -3.31
    4    4    9      2.82      0.71
    4    4   10      2.52      3.97
    4    4   11      1.47      3.05
    4    4   12      0.12      0.69
    4    4   13     -1.08     -0.49
    4    4   14     -0.02     -0.65
    4    4   15      1.12     -0.25
    4    4   16      0.24      0.44
    4    4   17     -0.83      0.97
    4    4   18     -0.64      1.28
    4    4   19      0.17      1.15
   -4    2   19     -1.13     -1.28
   -4    2   18      0.10     -1.44
   -4    2   17      2.51     -0.80
   -4    2   16      3.18      0.31
   -4    2   15      1.55      0.56
   -4    2   14      0.76     -0.07
   -4    2   13      0.95      0.62
   -4    2   12     -0.76      2.14
   -4    2   11     -3.54      2.54
   -4    2   10     -4.63      2.75
   -4    2    9     -2.00      3.04
   -4    2    8      1.34      2.93
   -4    2    7     -3.06      3.48
   -4    2    6    -12.46      4.40
   -4    2    5    -13.41      5.33
   -4    2    4     -4.38      6.26
   -4    2    3      2.93      5.46
   -4    2    2      1.63      3.59
   -4    2    1      0.16      3.35
    4    2    0     10.76      1.05
    4    2    1     26.45     -0.69
    4    2    3     18.90     -3.58
    4    2    4      6.45     -0.79
    4    2    5      3.71      2.61
    4    2    6      6.16      1.95
    4    2    7      5.52     -1.42
    4    2    9     -0.29      1.58
    4    2   10     -2.08      4.82
    4    2   11     -1.60      4.91
    4    2   12     -1.21      2.69
    4    2   13     -1.44      0.92
    4    2   14     -0.35      0.43
    4    2   15     -0.03      0.36
    4    2   16     -1.08      0.25
    4    2   17     -0.91     -0.04
    4    2   18     -0.07     -0.42
    4    2   19     -0.25     -0.69
   -4    0   19     -1.56      0.26
   -4    0   18     -0.13      0.47
   -4    0   17      2.52      0.12
   -4    0   16      3.28     -0.37
   -4    0   15      1.39     -0.45
   -4    0   14      0.50     -0.41
   -4    0   13      1.06     -0.32
   -4    0   12     -0.17     -0.38
   -4    0   11     -1.07     -0.41
   -4    0   10      3.16      0.37
   -4    0    9     11.32      1.00
   -4    0    8     12.74      0.79
   -4    0    7     -2.81      0.77
   -4    0    6    -26.07      0.83
   -4    0    5    -36.31      0.61
   -4    0    4    -22.84      0.27
   -4    0    3     16.00     -0.26
   -4    0    2     72.31     -0.30
   -4    0    1    123.07      0.30
    4    0    0    142.81     -0.15
    4    0    1    122.01      0.82
    4    0    2     75.46      0.55
    4    0    3     31.35     -1.18
    4    0    4      9.15     -1.55
    4    0    5      8.45     -0.19
    4    0    6     12.93      0.24
    4    0    9     -5.26     -1.18
    4    0   10     -5.22     -2.05
    4    0   11     -2.16     -1.19
    4    0   12     -1.19      0.39
    4    0   13     -1.41      1.31
    4    0   14      0.42      1.03
    4    0   15      0.98      0.30
    4    0   16     -0.76      0.25
    4    0   17     -0.98      0.33
    4    0   18      0.12     -0.22
    4    0   19      0.02     -0.76
    4    2    2     30.14     -3.05
   -4    6   19     -0.79     -0.08
   -4   10   18      0.41     -0.10
    4   16   16     -0.28      0.29
   -4   24   11     -1.20      0.09
   -4   26    8     -0.34     -1.18
    4   30    1      0.85     -0.44
    4   30    2      0.21     -0.61
   -5   29    4      0.23      1.24
   -5   29    2     -0.28      0.30
   -5   29    1     -0.50     -0.37
    5   29    0     -0.42     -0.08
    5   29    1      0.19      0.40
    5   29    2      0.12      0.44
   -5   27    7     -0.40      0.63
   -5   27    6      0.07      0.57
   -5   27    5      0.78      0.80
   -5   27    4      0.48      0.69
   -5   27    3      0.31      0.32
   -5   27    2      0.48     -0.13
   -5   27    1      0.16     -0.41
    5   27    0     -0.22     -0.38
    5   27    1     -0.21     -0.38
    5   27    2     -0.67     -0.19
    5   27    3     -1.01      0.11
    5   27    4     -0.97      0.22
    5   27    5     -1.11      0.39
    5   27    6     -0.67      0.72
    5   27    7      0.29      0.94
    5   27    8      0.16      0.94
   -5   25   10     -0.08      1.02
   -5   25    9      1.57      0.74
   -5   25    8      1.42      0.01
   -5   25    7     -0.08     -0.28
   -5   25    6     -0.65     -0.01
   -5   25    5     -0.60     -0.17
   -5   25    4     -0.72     -0.83
   -5   25    3      0.22     -0.72
   -5   25    2      1.62      0.05
   -5   25    1      1.77      0.52
    5   25    0      1.04      0.69
    5   25    1      0.46      0.11
    5   25    2     -0.17     -0.66
    5   25    3     -0.30     -1.24
    5   25    4      0.01     -1.08
    5   25    5      0.17     -0.10
    5   25    6      0.62      0.75
    5   25    7      1.15      0.82
    5   25    8      0.83      0.71
    5   25    9      0.24      1.10
   -5   23   12     -0.61     -0.22
   -5   23   10     -0.63      1.27
   -5   23    9      0.20      0.97
   -5   23    8      0.16     -0.27
   -5   23    7     -0.43     -0.93
   -5   23    6     -0.46     -0.39
   -5   23    5     -0.71      0.11
   -5   23    4     -1.29      0.21
   -5   23    3     -0.78      0.78
   -5   23    2      0.06      0.94
   -5   23    1      0.09     -0.01
    5   23    0     -0.06     -0.52
    5   23    1     -0.27     -0.67
    5   23    2     -0.69     -0.64
    5   23    3     -0.69     -0.81
    5   23    4     -0.54     -0.60
    5   23    5     -0.64      0.05
    5   23    6     -0.55      0.24
    5   23    7     -0.45     -0.39
    5   23    8     -0.61     -0.76
    5   23    9     -0.36      0.12
    5   23   10      0.46      0.87
    5   23   11      1.22      0.33
    5   23   12      1.31     -0.22
   -5   21   13      0.04      0.06
   -5   21   12     -0.84      0.04
   -5   21   11     -1.85     -0.08
   -5   21   10     -2.25     -0.36
   -5   21    9     -1.91     -0.47
   -5   21    8     -1.05     -0.24
   -5   21    7      0.04      0.35
   -5   21    6      0.63      0.97
   -5   21    5     -0.50      0.51
   -5   21    4     -2.19     -0.43
   -5   21    3     -2.15     -0.08
   -5   21    2     -0.82      0.37
   -5   21    1      0.43     -0.37
    5   21    0      1.18     -0.83
    5   21    1      0.50     -0.68
    5   21    2     -0.37     -0.34
    5   21    3      0.24     -0.45
    5   21    4      1.04     -0.64
    5   21    5      0.81     -0.55
    5   21    6      0.20     -0.19
    5   21    7     -0.69     -0.01
    5   21    8     -1.76     -0.12
    5   21    9     -2.24      0.19
    5   21   10     -1.98      0.18
    5   21   11     -0.98     -0.84
    5   21   12      0.27     -1.23
    5   21   13      0.21     -0.62
   -5   19   15     -0.61     -0.22
   -5   19   14     -0.44     -1.13
   -5   19   13     -0.16     -0.79
   -5   19   12      0.16      0.50
   -5   19   11      0.53      0.92
   -5   19   10      0.03      0.38
   -5   19    9     -1.25      0.62
   -5   19    8     -2.13      1.76
   -5   19    7     -1.83      2.91
   -5   19    6     -1.01      3.58
   -5   19    5     -1.19      2.57
   -5   19    4     -1.87      0.62
   -5   19    3     -1.76      0.54
   -5   19    2     -1.34      1.69
   -5   19    1     -1.18      1.95
    5   19    0     -1.59      2.00
    5   19    1     -2.47      0.78
    5   19    2     -1.87     -0.27
    5   19    3      0.71     -0.37
    5   19    4      2.37     -0.22
    5   19    5      2.62     -0.69
    5   19    6      3.08     -0.60
    5   19    7      3.09      0.50
    5   19    8      2.19      1.19
    5   19    9      1.30      1.31
    5   19   10      0.36      0.79
    5   19   11     -0.46     -0.38
    5   19   12     -0.55     -0.38
    5   19   13     -0.66      0.53
    5   19   14     -1.08      0.37
   -5   17   15      1.20      0.72
   -5   17   14     -0.05     -0.34
   -5   17   13     -1.10     -0.87
   -5   17   12     -0.27     -0.32
   -5   17   11      1.20     -0.13
   -5   17   10      0.88     -0.64
   -5   17    9     -0.71     -0.32
   -5   17    8     -1.85      0.94
   -5   17    7     -2.04      2.56
   -5   17    6     -1.93      4.09
   -5   17    5     -2.00      3.58
   -5   17    4     -1.07      1.39
   -5   17    3      1.11      0.54
   -5   17    2      2.38      0.24
   -5   17    1      1.55     -1.21
    5   17    0     -1.57     -2.15
    5   17    1     -4.22     -2.68
    5   17    2     -3.76     -1.83
    5   17    3     -1.02      0.46
    5   17    4     -0.03      2.30
    5   17    5     -0.18      2.07
    5   17    6      1.22      1.55
    5   17    7      2.72      1.32
    5   17    8      2.63     -0.04
    5   17    9      1.63     -0.66
    5   17   10      0.23      0.58
    5   17   11     -0.57      1.04
    5   17   12      0.00      0.26
    5   17   13      0.69     -0.37
    5   17   14      0.78     -0.35
    5   17   15      0.70      0.33
   -5   15   16      0.43     -0.77
   -5   15   15     -0.16      0.09
   -5   15   14     -1.26      0.68
   -5   15   13     -1.66      0.52
   -5   15   12     -0.51      0.18
   -5   15   11      0.16     -0.52
   -5   15   10     -0.63     -1.04
   -5   15    9     -0.92     -0.13
   -5   15    8     -0.44      1.09
   -5   15    7     -0.56      1.64
   -5   15    6     -1.51      2.00
   -5   15    5     -1.91      1.33
   -5   15    4      0.07      0.23
   -5   15    3      3.16      0.43
   -5   15    2      3.93     -0.48
   -5   15    1      2.25     -3.16
    5   15    0      0.08     -4.01
    5   15    1     -0.57     -2.44
    5   15    2      0.57     -0.79
    5   15    3      1.19     -0.23
    5   15    4     -1.06     -0.80
    5   15    5     -3.07     -1.70
    5   15    6     -1.63     -0.16
    5   15    7      0.44      2.76
    5   15    8      0.25      2.71
    5   15    9     -1.33      1.18
    5   15   10     -2.60      1.16
    5   15   11     -2.11      0.89
    5   15   12     -0.56     -0.18
    5   15   13     -0.26     -0.63
    5   15   14     -0.85     -0.17
    5   15   15     -0.58      0.75
   -5   13   17     -0.38     -0.60
   -5   13   16     -0.39     -0.34
   -5   13   15      0.82      0.59
   -5   13   14      1.41      1.45
   -5   13   13      0.92      1.76
   -5   13   12      1.07      1.40
   -5   13   11      1.57      0.24
   -5   13   10      1.86     -0.23
   -5   13    9      2.06      0.89
   -5   13    8      1.44      0.90
   -5   13    7      0.69     -0.71
   -5   13    6      1.00     -1.07
   -5   13    5      2.34     -0.28
   -5   13    4      5.15      1.23
   -5   13    3      7.99      3.71
   -5   13    2      7.38      3.28
   -5   13    1      3.78     -0.92
    5   13    0      0.82     -3.03
    5   13    1      0.70     -3.19
    5   13    2      2.15     -2.83
    5   13    3      1.24     -2.06
    5   13    4     -3.33     -0.34
    5   13    5     -5.72      0.97
    5   13    6     -1.63      2.42
    5   13    7      3.84      3.78
    5   13    8      4.49      2.57
    5   13    9      0.71      0.50
    5   13   10     -3.11      0.03
    5   13   11     -3.31     -0.22
    5   13   12     -0.99     -0.53
    5   13   13      0.26     -0.56
    5   13   14      0.13     -0.97
    5   13   15     -0.22     -0.90
    5   13   16     -0.56     -0.20
    5   13   17     -0.23      0.12
   -5   11   18      0.51     -0.26
   -5   11   17      0.43     -0.12
   -5   11   16      0.94      0.19
   -5   11   15      1.25      0.00
   -5   11   14     -0.61     -0.86
   -5   11   13     -2.53     -1.77
   -5   11   12     -1.79     -2.13
   -5   11   11     -0.02     -1.91
   -5   11   10      1.43     -0.37
   -5   11    9      2.00      1.85
   -5   11    8      0.73      1.92
   -5   11    7      0.01      0.95
   -5   11    6      1.72      1.30
   -5   11    5      4.25      0.33
   -5   11    4      7.31     -0.94
   -5   11    3     10.33      2.60
   -5   11    2     10.00      7.11
   -5   11    1      6.16      5.99
    5   11    0      2.21      1.61
    5   11    1      2.55     -4.05
    5   11    2      5.30     -7.32
    5   11    3      5.03     -6.17
    5   11    4     -1.23     -1.23
    5   11    5     -7.54      2.61
    5   11    6     -6.81      3.38
    5   11    7     -1.34      2.50
    5   11    8      2.39      0.42
    5   11    9      2.01     -1.40
    5   11   10      0.00     -2.09
    5   11   11      0.00     -2.31
    5   11   12      1.34     -1.12
    5   11   13      1.29      0.38
    5   11   14      0.94     -0.37
    5   11   15      1.01     -1.49
    5   11   16      0.11     -0.92
    5   11   17     -0.72     -0.27
   -5    9   17      0.14      0.14
   -5    9   16      1.79      0.25
   -5    9   15      1.11      0.27
   -5    9   14     -2.22     -0.11
   -5    9   13     -3.98     -0.58
   -5    9   12     -3.02     -0.34
   -5    9   11     -1.98      0.13
   -5    9   10     -0.11      0.16
   -5    9    9      1.99     -0.87
   -5    9    8      1.28     -3.55
   -5    9    7      0.53     -4.65
   -5    9    6      2.73     -1.76
   -5    9    5      5.21      0.97
   -5    9    4      6.24      2.48
   -5    9    3      5.49      5.81
   -5    9    2      1.96      7.11
   -5    9    1     -1.74      3.02
    5    9    0     -0.80     -1.23
    5    9    1      6.67     -2.46
    5    9    2     15.65     -2.89
    5    9    3     17.95     -3.36
    5    9    4      9.42     -1.73
    5    9    5     -3.01      1.15
    5    9    6     -8.98      3.37
    5    9    7     -6.69      3.81
    5    9    8     -1.29      1.96
    5    9    9      1.51      0.25
    5    9   10      0.38      0.01
    5    9   11     -0.29     -0.24
    5    9   12      1.17      0.18
    5    9   13      1.30      1.50
    5    9   14      0.00      1.62
    5    9   15     -0.76      1.05
    5    9   16     -1.43      1.08
    5    9   17     -1.62      0.80
    5    9   18     -0.69      0.10
   -5    7   18      0.61     -0.78
   -5    7   17      1.12     -0.84
   -5    7   16      1.39      0.09
   -5    7   15      0.81      0.94
   -5    7   14     -0.28      0.15
   -5    7   13      0.17     -1.06
   -5    7   12      1.02     -0.35
   -5    7   11      0.26      0.84
   -5    7   10      0.51      0.66
   -5    7    9      2.00      0.18
   -5    7    8      2.51     -0.25
   -5    7    7      3.50     -0.13
   -5    7    6      3.24      1.53
   -5    7    5     -1.67      3.33
   -5    7    4     -7.10      5.26
   -5    7    3     -9.38      7.73
   -5    7    2    -11.31      7.00
   -5    7    1    -13.11      3.42
    5    7    0    -10.36      3.72
    5    7    1     -1.36      5.72
    5    7    2      9.51      6.73
    5    7    3     12.82      4.40
    5    7    4      5.34      0.44
    5    7    5     -2.71     -2.50
    5    7    6     -1.88     -1.84
    5    7    7      3.55      1.07
    5    7    8      6.44      1.67
    5    7    9      5.62      0.20
    5    7   10      2.69     -0.85
    5    7   11      1.00     -2.11
    5    7   12      1.45     -2.94
    5    7   13      0.80     -1.57
    5    7   14     -0.80      0.46
    5    7   15     -1.04      1.02
    5    7   16     -0.60      0.33
    5    7   17     -0.13     -0.40
    5    7   18      0.43     -0.58
   -5    5   18     -0.58     -0.83
   -5    5   17     -2.02     -0.81
   -5    5   16     -1.63     -0.85
   -5    5   15     -0.69     -1.43
   -5    5   14     -1.29     -2.42
   -5    5   13     -1.64     -2.33
   -5    5   12     -1.10     -0.76
   -5    5   11     -1.44     -0.28
   -5    5   10     -1.83     -0.68
   -5    5    9     -0.66      1.09
   -5    5    8      4.52      3.54
   -5    5    7     13.51      3.94
   -5    5    6     15.64      3.54
   -5    5    5      4.41      3.53
   -5    5    4     -9.43      3.58
   -5    5    3    -14.99      2.30
   -5    5    2    -12.90     -1.93
   -5    5    1     -8.23     -5.60
    5    5    0     -7.02     -2.58
    5    5    1    -10.05      3.49
    5    5    2    -11.13      9.93
    5    5    3     -9.04     10.89
    5    5    4     -8.75      5.87
    5    5    5     -7.28      0.52
    5    5    6      0.32      0.57
    5    5    7      7.44      3.62
    5    5    8      7.51      3.23
    5    5    9      3.36      0.11
    5    5   10     -1.05     -1.34
    5    5   11     -2.95     -1.57
    5    5   12     -1.65     -1.99
    5    5   13     -0.23     -1.56
    5    5   14      0.34     -0.38
    5    5   15      0.95      0.15
    5    5   16      0.83     -0.05
    5    5   17      0.21     -0.21
    5    5   18     -0.10     -0.37
    5    5   19     -0.33     -0.72
   -5    3   19      0.80     -0.53
   -5    3   18     -0.11     -0.44
   -5    3   17     -0.94      0.06
   -5    3   16     -1.44      0.00
   -5    3   15     -2.45     -0.88
   -5    3   14     -3.43     -1.56
   -5    3   13     -2.51     -1.18
   -5    3   12     -1.39     -0.66
   -5    3   11     -2.05     -1.59
   -5    3   10     -2.03     -2.64
   -5    3    9      0.74     -2.35
   -5    3    8      8.44     -3.01
   -5    3    7     19.78     -4.70
   -5    3    6     22.36     -4.28
   -5    3    5      9.91     -2.92
   -5    3    4     -5.11     -4.25
   -5    3    3    -10.78     -9.17
   -5    3    2     -5.94    -15.54
   -5    3    1      4.22    -18.33
    5    3    0      9.48    -14.46
    5    3    1      4.58     -8.03
    5    3    2      2.02     -0.23
    5    3    3      7.46      3.43
    5    3    4     10.44      2.48
    5    3    5      7.08      2.04
    5    3    6      4.01      5.07
    5    3    7      2.00      8.55
    5    3    8     -0.34      8.91
    5    3    9     -1.34      6.88
    5    3   10     -2.19      4.21
    5    3   11     -2.81      1.20
    5    3   12     -1.24     -0.87
    5    3   13      0.25     -0.71
    5    3   14      0.51      0.05
    5    3   15      1.17     -0.58
    5    3   16      1.40     -1.65
    5    3   17      0.00     -1.64
    5    3   18     -1.93     -1.06
    5    3   19     -2.66     -0.73
   -5    1   19     -0.34      1.10
   -5    1   18     -0.93      1.11
   -5    1   17     -0.51      0.43
   -5    1   16     -0.17     -0.84
   -5    1   15     -0.62     -1.45
   -5    1   14     -0.59     -0.44
   -5    1   13      0.68      1.26
   -5    1   12      1.25      1.71
   -5    1   11      0.99      0.41
   -5    1   10      0.05     -0.70
   -5    1    9     -5.18     -0.75
   -5    1    8    -10.35     -1.50
   -5    1    7     -5.63     -2.57
   -5    1    6      4.25     -2.24
   -5    1    5     11.70     -1.55
   -5    1    4     22.49     -2.18
   -5    1    3     35.90     -5.43
   -5    1    2     35.55    -10.85
   -5    1    1      9.36    -12.39
    5    1    0    -34.30     -9.98
    5    1    1    -65.24     -4.40
    5    1    2    -57.37      0.48
    5    1    3    -22.18     -0.83
    5    1    4      2.67     -6.29
    5    1    5      2.16     -8.40
    5    1    6     -9.17     -5.19
    5    1    8    -14.24     -0.38
    5    1    9     -3.84     -1.13
    5    1   10      3.46     -1.77
    5    1   11      3.41     -1.68
    5    1   12      1.76     -1.49
    5    1   13      0.52     -1.57
    5    1   14     -0.34     -1.54
    5    1   15      0.99     -1.53
    5    1   16      2.72     -1.69
    5    1   17      1.79     -1.48
    5    1   18     -0.84     -0.67
    5    1   19     -1.98      0.32
    5    1    7    -16.71     -1.42
   -5    5   19      0.68     -0.64
   -5    9   18     -0.98      0.05
    5   15   16      0.19      0.92
   -5   23   11     -1.09      0.44
    5   25   10      0.28      1.25
   -5   27    8      0.25      1.14
   -5   29    3     -0.19      1.17
    5   29    3     -0.16      0.02
    5   29    4     -0.22     -0.53
   -6   28    6      0.71     -0.09
   -6   28    5      0.58     -0.11
   -6   28    4      0.67     -0.04
   -6   28    3      0.41      0.40
   -6   28    2      0.36      1.17
   -6   28    1      0.48      1.58
    6   28    0      0.11      1.64
    6   28    1      0.34      1.77
    6   28    2      0.79      1.43
    6   28    3      0.32      0.39
   -6   26    9     -1.74      0.41
   -6   26    7      0.09      1.40
   -6   26    6      0.40      1.07
   -6   26    5      0.46      1.34
   -6   26    4      0.55      1.81
   -6   26    3      0.47      1.71
   -6   26    2      0.42      0.92
   -6   26    1      0.02     -0.35
    6   26    0     -0.61     -1.08
    6   26    1     -0.38     -0.30
    6   26    2      0.41      1.08
    6   26    3      0.58      1.64
    6   26    4      0.81      1.07
    6   26    5      1.05      0.53
    6   26    6     -0.12      0.76
    6   26    7     -1.32      1.02
    6   26    8     -0.71      0.42
    6   26    9      0.20     -0.42
   -6   24   10      0.82     -0.81
   -6   24    9     -0.16      0.37
   -6   24    8      0.01      1.22
   -6   24    7      0.76      0.69
   -6   24    6      1.13     -0.10
   -6   24    5      1.03      0.24
   -6   24    4      0.40      0.95
   -6   24    3     -0.47      0.79
   -6   24    2     -0.76      0.04
   -6   24    1     -0.49     -0.78
    6   24    0     -0.39     -1.12
    6   24    1      0.17     -0.77
    6   24    2      0.08      0.49
    6   24    3     -0.91      1.94
    6   24    4     -1.19      2.21
    6   24    5     -0.52      1.41
    6   24    6     -0.47      0.61
    6   24    7     -0.73      0.13
    6   24    8     -0.42     -0.52
    6   24    9     -0.29     -1.08
    6   24   10     -0.51     -0.84
    6   24   11     -0.43     -0.50
   -6   22   12      0.43      0.63
   -6   22   10     -0.21     -0.14
   -6   22    9      0.51      0.08
   -6   22    8      1.50      0.47
   -6   22    7      1.41      0.39
   -6   22    6      0.82     -0.30
   -6   22    5      0.76     -1.29
   -6   22    4      0.80     -2.50
   -6   22    3      0.51     -3.16
   -6   22    2      0.21     -2.02
   -6   22    1      0.01      0.12
    6   22    0      0.08      1.60
    6   22    1      0.56      1.07
    6   22    2      0.66      0.52
    6   22    3     -0.11      1.18
    6   22    4     -1.01      1.68
    6   22    5     -1.25      0.99
    6   22    6     -0.61     -0.20
    6   22    7      0.64     -0.50
    6   22    8      1.35     -0.22
    6   22    9      0.85     -0.25
    6   22   10      0.07     -0.09
    6   22   11     -0.63      0.23
    6   22   12     -1.27      0.30
   -6   20   13      0.09      1.24
   -6   20   12      0.64      0.31
   -6   20   11      0.69     -0.61
   -6   20   10      1.19     -0.41
   -6   20    9      1.98      0.23
   -6   20    8      1.42      0.57
   -6   20    7     -0.01      0.87
   -6   20    6     -0.30      1.13
   -6   20    5      0.38      0.77
   -6   20    4      0.56     -0.48
   -6   20    3      0.50     -1.54
   -6   20    2      0.80     -1.17
   -6   20    1      1.28     -0.28
    6   20    0      2.26      0.07
    6   20    1      3.10     -1.39
    6   20    2      2.88     -2.77
    6   20    3      1.41     -2.66
    6   20    4     -0.63     -1.55
    6   20    5     -1.88     -0.29
    6   20    6     -1.12      0.61
    6   20    7      0.79      1.58
    6   20    8      1.45      1.87
    6   20    9      0.75      0.74
    6   20   10      0.59      0.47
    6   20   11      1.03      1.79
    6   20   12      1.04      2.33
    6   20   13      0.94      1.40
   -6   18   14      1.14     -1.15
   -6   18   13      0.96      0.29
   -6   18   12     -0.40      0.39
   -6   18   11     -1.49     -0.31
   -6   18   10     -0.61     -1.13
   -6   18    9      0.52     -2.19
   -6   18    8      0.08     -2.71
   -6   18    7     -0.06     -1.75
   -6   18    6      1.47     -0.09
   -6   18    5      2.03      0.83
   -6   18    4     -0.04      0.82
   -6   18    3     -2.45      1.14
   -6   18    2     -3.23      2.27
   -6   18    1     -2.02      2.61
    6   18    0      0.99      1.99
    6   18    1      3.39      0.64
    6   18    2      3.43      0.46
    6   18    3      2.25      0.87
    6   18    4      1.23      0.71
    6   18    5      0.42     -0.09
    6   18    6      0.22     -1.02
    6   18    7      0.57     -0.20
    6   18    8      0.62      1.63
    6   18    9      0.64      1.13
    6   18   10      1.16     -0.64
    6   18   11      1.35     -1.15
    6   18   12      0.84     -0.89
    6   18   13      0.24     -0.45
    6   18   14     -0.22     -0.29
    6   18   15     -0.26     -0.42
   -6   16   15     -0.64     -1.17
   -6   16   14      0.40     -1.46
   -6   16   13      1.43     -1.01
   -6   16   12      0.68      0.44
   -6   16   11     -0.14      1.95
   -6   16   10      0.50      1.84
   -6   16    9      0.69      0.09
   -6   16    8     -0.31     -1.69
   -6   16    7     -0.16     -2.64
   -6   16    6      1.18     -2.92
   -6   16    5      0.51     -2.71
   -6   16    4     -2.15     -2.43
   -6   16    3     -3.46     -1.89
   -6   16    2     -3.06     -0.51
   -6   16    1     -2.32      1.19
    6   16    0     -1.28      3.09
    6   16    1     -1.39      4.28
    6   16    2     -2.41      4.24
    6   16    3     -1.59      2.62
    6   16    4      0.48      1.05
    6   16    5      0.97      0.63
    6   16    6      0.64     -0.27
    6   16    7      1.36     -0.50
    6   16    8      2.57      0.96
    6   16    9      3.05      0.98
    6   16   10      2.25     -0.92
    6   16   11      0.70     -2.35
    6   16   12     -0.14     -2.21
    6   16   13     -0.25     -0.50
    6   16   14     -0.60      0.60
    6   16   15     -0.64     -0.18
   -6   14   16     -0.29      0.80
   -6   14   15      0.06      1.14
   -6   14   14      1.32      0.65
   -6   14   13      1.34     -0.14
   -6   14   12     -0.23     -0.09
   -6   14   11     -0.56      0.22
   -6   14   10      0.82     -0.45
   -6   14    9      1.84     -1.40
   -6   14    8      2.45     -1.46
   -6   14    7      3.51     -1.07
   -6   14    6      3.40     -0.68
   -6   14    5      0.65     -0.59
   -6   14    4     -1.77     -1.81
   -6   14    3     -0.66     -3.31
   -6   14    2      1.50     -2.39
   -6   14    1      1.50      0.52
    6   14    0     -0.19      3.45
    6   14    1     -3.92      3.32
    6   14    2     -7.14      1.21
    6   14    3     -5.47     -1.19
    6   14    4     -1.32     -1.55
    6   14    5     -0.68      0.14
    6   14    6     -3.22      0.44
    6   14    7     -4.59      0.29
    6   14    8     -2.70      1.80
    6   14    9      0.92      1.96
    6   14   10      2.46     -0.17
    6   14   11      0.99     -2.00
    6   14   12     -0.30     -1.92
    6   14   13     -0.48      0.31
    6   14   14     -0.81      1.78
    6   14   15     -0.39      0.47
   -6   12   17     -0.20     -0.25
   -6   12   16     -0.33     -0.37
   -6   12   15     -0.48     -0.41
   -6   12   14     -0.06     -0.58
   -6   12   13     -0.08     -0.60
   -6   12   12     -0.73      0.25
   -6   12   11     -1.25      1.07
   -6   12   10     -2.12      0.41
   -6   12    9     -2.27     -0.71
   -6   12    8      0.43     -0.76
   -6   12    7      3.75     -0.52
   -6   12    6      3.12     -0.74
   -6   12    5     -1.08     -1.09
   -6   12    4     -2.77     -1.64
   -6   12    3      0.58     -1.66
   -6   12    2      2.63     -0.45
   -6   12    1     -1.23      0.15
    6   12    0     -7.59     -0.13
    6   12    1    -11.44     -0.27
    6   12    2    -10.77      0.93
    6   12    3     -4.49      1.41
    6   12    4      2.54     -0.02
    6   12    5      4.43     -2.32
    6   12    6      1.99     -5.22
    6   12    7     -1.02     -5.70
    6   12    8     -1.68     -2.53
    6   12    9      0.50      0.01
    6   12   10      1.40      0.82
    6   12   11     -0.69      1.35
    6   12   12     -1.30      0.83
    6   12   13      0.41      0.06
    6   12   14      0.63     -0.34
    6   12   15     -0.34     -1.23
    6   12   16     -0.58     -1.50
    6   12   17     -0.82     -0.69
   -6   10   18      0.07      0.30
   -6   10   17      0.73     -0.14
   -6   10   16     -0.06     -1.02
   -6   10   15     -0.93     -1.08
   -6   10   14     -0.08     -0.31
   -6   10   13      0.36      0.74
   -6   10   12     -0.43      2.10
   -6   10   11     -0.50      2.81
   -6   10   10      0.03      1.73
   -6   10    9      0.49      0.69
   -6   10    8      1.14      1.48
   -6   10    7      1.58      2.10
   -6   10    6      0.78      0.65
   -6   10    5     -1.91     -1.46
   -6   10    4     -4.06     -1.93
   -6   10    3     -2.81      0.32
   -6   10    2     -1.41      3.38
   -6   10    1     -3.39      3.20
    6   10    0     -5.67      0.34
    6   10    1     -6.85     -2.07
    6   10    2     -6.55     -0.49
    6   10    3     -3.67      2.85
    6   10    4     -0.78      4.38
    6   10    5     -0.53      2.96
    6   10    6     -1.01     -1.21
    6   10    7     -1.44     -3.69
    6   10    8     -1.57     -2.04
    6   10    9      0.77     -0.31
    6   10   10      2.98      0.44
    6   10   11      1.26      1.47
    6   10   12     -0.91      1.30
    6   10   13     -0.44      0.64
    6   10   14      0.38      0.83
    6   10   15      0.51      0.48
    6   10   16      0.48     -0.58
    6   10   17      0.11     -1.14
   -6    8   17      1.50      0.34
   -6    8   16      0.01      0.35
   -6    8   15     -0.45      0.74
   -6    8   14      1.32      0.99
   -6    8   13      2.12      0.67
   -6    8   12      1.43      0.20
   -6    8   11      1.53     -0.51
   -6    8   10      1.82     -1.42
   -6    8    9      0.44     -0.81
   -6    8    8     -2.98      1.76
   -6    8    7     -6.34      3.57
   -6    8    6     -7.00      2.59
   -6    8    5     -6.63     -0.70
   -6    8    4     -6.16     -4.11
   -6    8    3     -2.29     -4.16
   -6    8    2      3.47     -0.53
   -6    8    1      6.50      1.75
    6    8    0      7.06      0.37
    6    8    1      4.49     -4.83
    6    8    2     -0.91     -8.23
    6    8    3     -3.41     -7.17
    6    8    4     -2.29     -2.86
    6    8    5     -2.03      1.30
    6    8    6     -2.56      1.01
    6    8    7     -2.80     -1.45
    6    8    8     -2.91     -1.23
    6    8    9     -0.99      0.29
    6    8   10      1.40      1.20
    6    8   11      0.53      1.51
    6    8   12     -1.29      0.36
    6    8   13     -1.33     -1.08
    6    8   14     -1.01     -1.50
    6    8   15     -0.49     -1.63
    6    8   16      0.62     -1.16
    6    8   17      1.12      0.00
    6    8   18      0.90      0.50
   -6    6   18     -0.12     -0.35
   -6    6   17     -0.30     -0.28
   -6    6   16      0.28     -0.01
   -6    6   15      1.42      0.86
   -6    6   14      1.62      1.78
   -6    6   13      0.17      1.54
   -6    6   12     -0.76      0.06
   -6    6   11     -0.29     -1.28
   -6    6   10      0.34     -1.06
   -6    6    9      0.47      0.76
   -6    6    8     -2.09      2.16
   -6    6    7     -6.62      1.42
   -6    6    6     -7.06     -0.88
   -6    6    5     -3.24     -3.80
   -6    6    4      0.01     -5.69
   -6    6    3      1.81     -3.29
   -6    6    2      1.49      2.17
   -6    6    1      0.30      4.51
    6    6    0      3.12      3.89
    6    6    1      5.91      0.15
    6    6    2      3.11     -3.10
    6    6    3      3.17     -5.31
    6    6    4     10.77     -6.04
    6    6    5     15.73     -4.12
    6    6    6     11.53     -2.54
    6    6    7      2.67     -2.48
    6    6    8     -3.66     -1.45
    6    6    9     -3.35      0.21
    6    6   10     -0.53      1.27
    6    6   11     -1.00      1.53
    6    6   12     -1.95      0.62
    6    6   13     -0.30     -0.07
    6    6   14      0.98      0.66
    6    6   15      1.04      1.93
    6    6   16      1.46      3.05
    6    6   17      1.59      3.25
    6    6   18      0.81      2.06
   -6    4   18     -0.68      1.18
   -6    4   17     -0.61      1.48
   -6    4   16      0.28      1.23
   -6    4   15      1.02      1.26
   -6    4   14      0.33      1.59
   -6    4   13     -0.56      1.16
   -6    4   12      0.38      0.05
   -6    4   11      1.80     -0.30
   -6    4   10      2.98      0.79
   -6    4    9      4.53      2.60
   -6    4    8      1.48      3.68
   -6    4    7     -7.56      2.61
   -6    4    6    -13.56     -1.48
   -6    4    5    -12.42     -7.54
   -6    4    4     -7.05     -9.97
   -6    4    3      0.86     -3.82
   -6    4    2      5.96      4.37
   -6    4    1      5.70      4.37
    6    4    0      6.46      3.64
    6    4    1      7.10      3.07
    6    4    2      3.41      6.31
    6    4    3      4.59      9.00
    6    4    4     14.63      7.06
    6    4    5     20.01      3.25
    6    4    6     14.11      0.50
    6    4    7      4.59     -0.51
    6    4    8     -1.59     -0.60
    6    4    9     -2.55     -1.74
    6    4   10     -1.35     -2.69
    6    4   11     -1.93     -1.14
    6    4   12     -2.27      0.74
    6    4   13     -0.88      0.57
    6    4   14     -0.76     -0.14
    6    4   15     -1.52      0.44
    6    4   16     -0.51      1.26
    6    4   17      1.00      0.44
    6    4   18      0.85     -1.14
    6    4   19     -0.16     -1.23
   -6    2   19      0.89      0.10
   -6    2   18      1.45      0.06
   -6    2   17      0.35     -0.04
   -6    2   16      0.31     -0.19
   -6    2   15      2.02      0.10
   -6    2   14      2.56      0.33
   -6    2   13      1.82     -0.27
   -6    2   12      2.92     -0.90
   -6    2   11      4.62     -0.36
   -6    2   10      3.96      0.74
   -6    2    9      0.74      1.20
   -6    2    8     -6.04      0.83
   -6    2    7    -12.17     -0.02
   -6    2    6     -8.64     -2.03
   -6    2    5      1.03     -6.18
   -6    2    4      5.51     -8.87
   -6    2    3      0.78     -4.50
   -6    2    2    -11.12      3.05
   -6    2    1    -16.94      4.82
    6    2    0     -2.06      4.47
    6    2    1     19.41     -1.44
    6    2    2     20.12     -4.40
    6    2    4     -0.29     -2.08
    6    2    5     -0.19     -1.78
    6    2    6      0.69     -1.23
    6    2    7      2.01     -0.26
    6    2    8      1.84     -0.15
    6    2    9      0.26     -2.40
    6    2   10     -0.18     -4.94
    6    2   11     -0.30     -4.32
    6    2   12     -0.78     -1.69
    6    2   13     -1.20     -0.49
    6    2   14     -1.95     -0.64
    6    2   15     -2.04     -0.12
    6    2   16     -0.91      0.79
    6    2   17      0.18      0.84
    6    2   18      0.76      0.57
    6    2   19      1.16      0.72
   -6    0   19      1.83     -0.39
   -6    0   18      2.19     -0.70
   -6    0   17      0.35     -0.49
   -6    0   16     -0.64     -0.11
   -6    0   15     -0.17     -0.04
   -6    0   14     -1.06     -0.42
   -6    0   13     -2.12     -0.66
   -6    0   12      0.15     -0.27
   -6    0   11      1.80      0.05
   -6    0   10     -2.48     -0.19
   -6    0    9     -9.34     -0.38
   -6    0    8    -12.71     -0.59
   -6    0    7     -6.69     -0.71
   -6    0    6     11.15      0.09
   -6    0    5     29.62      0.36
   -6    0    4     33.66     -1.04
   -6    0    3     17.53     -1.09
   -6    0    2    -14.63      0.64
   -6    0    1    -38.35      0.89
    6    0    0    -26.10     -0.81
    6    0    1      4.63     -2.05
    6    0    2     12.39     -1.64
    6    0    3     -3.77      0.28
    6    0    4    -16.97      0.35
    6    0    5    -18.56     -0.55
    6    0    6    -12.51     -0.53
    6    0    7     -2.89     -0.68
    6    0    8      2.49     -0.85
    6    0    9      1.24      0.27
    6    0   10     -0.91      1.29
    6    0   11     -1.10      0.57
    6    0   12     -0.40     -0.51
    6    0   13     -0.55     -0.45
    6    0   14     -2.16      0.08
    6    0   15     -3.28      0.01
    6    0   16     -2.72     -0.47
    6    0   17     -1.24     -0.47
    6    0   18      0.54      0.06
    6    0   19      1.70      0.29
    6    2    3      6.57     -3.28
   -6    8   18      1.27      0.31
    6   14   16      0.66     -0.78
   -6   16   16     -0.40     -0.51
    6   16   16     -0.05     -0.72
   -6   22   11      0.25      0.22
   -6   26    8     -0.94      1.37
    6   28    4     -0.11     -0.66
   -7   29    2      0.27     -0.12
   -7   29    1      0.32     -0.27
    7   29    0      0.62     -0.84
   -7   27    7     -0.72     -1.49
   -7   27    6     -0.80     -1.38
   -7   27    5     -1.35     -1.74
   -7   27    4     -1.26     -1.66
   -7   27    3     -0.65     -1.07
   -7   27    2     -0.60     -0.44
   -7   27    1     -0.47     -0.16
    7   27    0      0.15     -0.28
    7   27    1      0.21     -0.80
    7   27    2      0.04     -1.51
    7   27    3      0.05     -1.54
    7   27    4     -0.25     -0.67
    7   27    5     -0.21     -0.04
    7   27    6      0.57     -0.43
    7   27    7      0.65     -0.85
   -7   25    9     -0.84     -1.37
   -7   25    7      0.37     -1.25
   -7   25    6      0.70     -1.00
   -7   25    5     -0.03     -1.04
   -7   25    4     -0.27     -0.82
   -7   25    3      0.10     -0.24
   -7   25    2     -0.12      0.20
   -7   25    1     -0.38      0.35
    7   25    0     -0.10      0.52
    7   25    1     -0.12      0.48
    7   25    2     -0.19     -0.12
    7   25    3      0.05     -0.35
    7   25    4     -0.09     -0.03
    7   25    5     -0.33     -0.10
    7   25    6      0.03     -0.73
    7   25    7      0.30     -0.90
    7   25    8      0.56     -0.29
    7   25    9      1.05     -0.02
   -7   23   10      0.99     -0.49
   -7   23    9      0.51     -0.85
   -7   23    8      0.32     -0.59
   -7   23    7      0.64     -0.35
   -7   23    6      0.60     -0.28
   -7   23    5      0.19     -0.01
   -7   23    4      0.29      0.56
   -7   23    3      0.97      1.02
   -7   23    2      1.20      0.93
   -7   23    1      0.68      0.49
    7   23    0     -0.32      0.31
    7   23    1     -1.42      0.21
    7   23    2     -1.81     -0.55
    7   23    3     -1.01     -1.03
    7   23    4     -0.10     -1.02
    7   23    5      0.17     -0.88
    7   23    6      0.04     -0.35
    7   23    7     -0.26      0.60
    7   23    8      0.08      1.25
    7   23    9      0.78      0.66
    7   23   10      0.27     -0.55
    7   23   11     -0.92     -0.86
   -7   21   13     -0.37      0.26
   -7   21   12     -0.40      0.54
   -7   21   11      0.85      0.44
   -7   21   10      1.33      0.13
   -7   21    9      0.28      0.24
   -7   21    8     -0.76      0.26
   -7   21    7     -0.97     -0.48
   -7   21    6     -0.66     -0.86
   -7   21    5     -0.28      0.05
   -7   21    4      0.13      1.30
   -7   21    3      0.61      1.71
   -7   21    2      0.47      1.22
   -7   21    1     -0.52      0.55
    7   21    0     -1.38      0.17
    7   21    1     -1.34     -0.19
    7   21    2     -0.97     -1.00
    7   21    3     -0.59     -0.70
    7   21    4     -0.09      0.12
    7   21    5      0.25      0.29
    7   21    6     -0.13      0.15
    7   21    7     -0.99      0.00
    7   21    8     -0.85      0.13
    7   21    9      0.27      0.25
    7   21   10      0.49      0.06
    7   21   11     -0.21      0.17
    7   21   12     -0.50      0.15
   -7   19   14      0.07      0.76
   -7   19   13     -0.53      0.26
   -7   19   12     -0.36      0.10
   -7   19   11      0.01      0.54
   -7   19   10     -1.04      1.05
   -7   19    9     -1.91      1.43
   -7   19    8     -0.74      1.05
   -7   19    7      0.73     -0.33
   -7   19    6      0.30     -1.23
   -7   19    5     -1.52     -0.96
   -7   19    4     -2.41     -0.73
   -7   19    3     -0.89     -1.25
   -7   19    2      1.26     -2.20
   -7   19    1      1.63     -2.89
    7   19    0      1.01     -2.59
    7   19    1      1.16     -1.62
    7   19    2      1.02     -1.38
    7   19    3      0.64     -0.77
    7   19    4      1.05     -0.02
    7   19    5      1.21      0.62
    7   19    6     -0.09      1.04
    7   19    7     -1.75      0.05
    7   19    8     -1.95     -1.30
    7   19    9     -1.04     -1.28
    7   19   10     -0.62     -0.41
    7   19   11     -0.63      0.44
    7   19   12     -0.32      0.34
    7   19   13     -0.02     -0.43
    7   19   14     -0.09     -0.18
   -7   17   14     -0.17      0.93
   -7   17   13     -0.36      0.86
   -7   17   12      0.03      0.54
   -7   17   11     -0.45      0.30
   -7   17   10     -2.37      0.66
   -7   17    9     -2.84      1.53
   -7   17    8     -0.62      1.52
   -7   17    7      1.60      0.09
   -7   17    6      1.76     -1.03
   -7   17    5      0.26     -1.13
   -7   17    4     -1.07     -1.15
   -7   17    3     -0.28     -1.03
   -7   17    2      1.70     -0.60
   -7   17    1      2.49     -0.43
    7   17    0      3.03     -0.26
    7   17    1      5.01      0.03
    7   17    2      5.42     -1.08
    7   17    3      3.75     -2.14
    7   17    4      2.51     -2.86
    7   17    5      1.60     -2.45
    7   17    6     -0.08     -0.51
    7   17    7     -1.80      0.57
    7   17    8     -2.63      0.61
    7   17    9     -2.38      0.65
    7   17   10     -1.43      0.23
    7   17   11     -0.55      0.19
    7   17   12     -0.23      0.40
    7   17   13     -0.30     -0.35
    7   17   14     -0.56     -0.99
    7   17   15     -0.87     -0.89
   -7   15   15      0.29     -0.59
   -7   15   14      0.41     -0.88
   -7   15   13      0.30     -0.45
   -7   15   12      0.65     -0.51
   -7   15   11      0.45     -0.85
   -7   15   10     -0.46     -0.44
   -7   15    9     -0.82      0.48
   -7   15    8     -0.72      0.57
   -7   15    7     -0.36      0.00
   -7   15    6      0.95      0.34
   -7   15    5      1.61      0.93
   -7   15    4     -0.18      0.46
   -7   15    3     -2.07      0.30
   -7   15    2     -2.26      1.11
   -7   15    1     -2.46      1.05
    7   15    0     -1.97      0.57
    7   15    1      1.20     -0.46
    7   15    2      3.33     -0.71
    7   15    3      2.63      0.89
    7   15    4      1.60      1.71
    7   15    5      1.06      1.02
    7   15    6      0.86      0.28
    7   15    7      1.04     -1.25
    7   15    8      0.42     -2.36
    7   15    9     -0.38     -1.65
    7   15   10      0.48     -0.41
    7   15   11      1.58      1.40
    7   15   12      1.25      2.49
    7   15   13      0.93      0.58
    7   15   14      1.32     -1.71
   -7   13   16      0.51      0.89
   -7   13   15      0.01      0.09
   -7   13   14     -1.27     -0.27
   -7   13   13     -1.40     -0.44
   -7   13   12     -0.52     -1.07
   -7   13   11     -0.28     -1.51
   -7   13   10      0.03     -1.48
   -7   13    9      0.64     -1.33
   -7   13    8     -0.29     -1.00
   -7   13    7     -1.51      0.21
   -7   13    6     -0.06      2.12
   -7   13    5      1.46      2.26
   -7   13    4     -1.42     -0.28
   -7   13    3     -5.92     -2.04
   -7   13    2     -7.14     -1.09
   -7   13    1     -5.55      0.02
    7   13    0     -2.56      0.21
    7   13    1      2.32     -0.12
    7   13    2      4.18      0.39
    7   13    3      2.86      2.17
    7   13    4      2.32      2.24
    7   13    5      2.16      1.18
    7   13    6      1.47      1.28
    7   13    7      1.35      0.53
    7   13    8      0.46     -0.79
    7   13    9     -0.74     -0.70
    7   13   10      0.87     -0.48
    7   13   11      3.11     -0.09
    7   13   12      1.98      0.41
    7   13   13     -0.69     -0.31
    7   13   14     -1.71     -0.47
    7   13   15     -1.02      0.61
    7   13   16      0.55      0.86
   -7   11   17     -1.30     -0.25
   -7   11   16     -0.64     -0.26
   -7   11   15     -0.16     -0.41
   -7   11   14     -0.04      0.03
   -7   11   13      0.66      0.69
   -7   11   12      0.94      0.91
   -7   11   11      0.06      0.48
   -7   11   10     -0.35     -0.84
   -7   11    9     -0.13     -2.29
   -7   11    8     -0.57     -2.74
   -7   11    7     -0.45     -1.74
   -7   11    6      1.39      1.06
   -7   11    5      2.08      3.92
   -7   11    4     -0.77      3.71
   -7   11    3     -3.43      0.73
   -7   11    2     -2.27     -2.08
   -7   11    1      0.85     -2.97
    7   11    0      4.49     -1.03
    7   11    1      7.47      2.88
    7   11    2      5.24      4.50
    7   11    3      0.33      3.03
    7   11    4      0.00     -0.91
    7   11    5      2.39     -2.21
    7   11    6      3.21      1.44
    7   11    7      3.39      3.57
    7   11    8      2.07      2.20
    7   11    9     -0.97      1.42
    7   11   10     -1.61      1.23
    7   11   11      0.18      0.54
    7   11   12      0.66     -0.42
    7   11   13     -0.42     -1.10
    7   11   14     -1.81      0.15
    7   11   15     -2.42      1.95
    7   11   16     -0.77      1.62
    7   11   17      1.50      0.50
   -7    9   18      0.29      0.19
   -7    9   17     -0.20      0.60
   -7    9   16     -0.29      0.62
   -7    9   15      0.27     -0.12
   -7    9   14      0.82     -0.62
   -7    9   13      1.50     -0.46
   -7    9   12      2.01     -0.10
   -7    9   11      1.40     -0.36
   -7    9   10     -0.72     -1.40
   -7    9    9     -3.10     -1.53
   -7    9    8     -2.40     -0.16
   -7    9    7      1.75      1.26
   -7    9    6      4.48      2.69
   -7    9    5      2.99      3.74
   -7    9    4      1.03      1.96
   -7    9    3      3.47     -2.02
   -7    9    2      8.14     -4.50
   -7    9    1      8.71     -4.28
    7    9    0      5.31     -2.41
    7    9    1      2.76      1.64
    7    9    2     -2.17      4.29
    7    9    3     -8.00      4.09
    7    9    4     -6.08     -0.61
    7    9    5      1.92     -4.96
    7    9    6      7.32     -3.60
    7    9    7      7.77     -0.79
    7    9    8      3.72      0.17
    7    9    9     -1.90      1.11
    7    9   10     -3.15      1.59
    7    9   11     -0.33      1.22
    7    9   12      1.81      0.37
    7    9   13      2.41     -1.22
    7    9   14      1.75     -1.86
    7    9   15      0.11     -1.07
    7    9   16     -0.21     -0.53
    7    9   17      0.84     -0.22
   -7    7   17     -0.62      1.85
   -7    7   16     -1.05      1.04
   -7    7   15     -1.43     -1.23
   -7    7   14     -1.80     -2.78
   -7    7   13     -1.71     -2.53
   -7    7   12     -1.10     -1.05
   -7    7   11     -0.44     -0.12
   -7    7   10     -0.84     -1.13
   -7    7    9     -1.86     -2.64
   -7    7    8     -0.31     -2.87
   -7    7    7      3.16     -1.98
   -7    7    6      4.07      0.05
   -7    7    5      2.94      1.92
   -7    7    4      4.44      0.89
   -7    7    3      9.95     -1.26
   -7    7    2     14.16     -0.90
   -7    7    1      9.86     -0.33
    7    7    0      0.19     -3.43
    7    7    1     -4.98     -4.66
    7    7    2     -7.04     -3.42
    7    7    3    -10.02      0.68
    7    7    4     -9.13      2.80
    7    7    5     -4.24      2.24
    7    7    6     -0.81      2.73
    7    7    7      0.53      3.13
    7    7    8     -0.49      2.26
    7    7    9     -3.42      1.32
    7    7   10     -3.38      0.20
    7    7   11     -0.07      0.58
    7    7   12      1.80      2.76
    7    7   13      1.60      2.97
    7    7   14      0.83      0.88
    7    7   15     -0.44     -0.41
    7    7   16     -1.49     -0.27
    7    7   17     -1.74     -0.05
    7    7   18     -1.44     -0.43
   -7    5   18      0.82     -0.69
   -7    5   17      1.67     -0.13
   -7    5   16      0.69      0.23
   -7    5   15     -0.83     -0.05
   -7    5   14     -0.51     -0.56
   -7    5   13      1.05     -0.94
   -7    5   12      1.87     -0.49
   -7    5   11      2.21      0.36
   -7    5   10      2.02     -0.22
   -7    5    9      0.76     -2.29
   -7    5    8      0.10     -4.50
   -7    5    7     -0.38     -5.75
   -7    5    6     -2.13     -4.51
   -7    5    5     -1.85     -2.02
   -7    5    4      3.21     -2.33
   -7    5    3     11.13     -3.88
   -7    5    2     16.19     -1.13
   -7    5    1     11.27      3.60
    7    5    0      2.51      3.40
    7    5    1      3.69     -0.11
    7    5    2     11.51     -5.24
    7    5    3     10.89     -6.40
    7    5    4      2.67     -4.36
    7    5    5     -4.47     -2.09
    7    5    6     -7.66     -0.40
    7    5    7     -6.38     -0.80
    7    5    8     -4.00     -1.68
    7    5    9     -3.86     -0.62
    7    5   10     -2.64      0.17
    7    5   11      0.65     -0.11
    7    5   12      1.58      0.52
    7    5   13     -0.38      1.38
    7    5   14     -2.09      1.07
    7    5   15     -2.36     -0.05
    7    5   16     -2.01     -0.96
    7    5   17     -1.57     -0.96
    7    5   18     -0.40     -0.49
   -7    3   18      0.10     -0.41
   -7    3   17      0.07     -0.20
   -7    3   16     -0.83      0.06
   -7    3   15     -0.75      0.34
   -7    3   14      0.68      0.68
   -7    3   13      0.86      0.79
   -7    3   12     -0.60      1.19
   -7    3   11     -0.82      1.84
   -7    3   10     -0.26      1.44
   -7    3    9     -1.13     -0.18
   -7    3    8     -2.37     -2.37
   -7    3    7     -4.82     -4.06
   -7    3    6     -8.93     -2.47
   -7    3    5     -8.88      2.24
   -7    3    4     -1.39      4.83
   -7    3    3     10.31      4.68
   -7    3    1     10.20     11.82
    7    3    0     -8.10     11.64
    7    3    1    -11.79     10.75
    7    3    2     -1.13      7.92
    7    3    3      1.00      6.22
    7    3    4     -8.23      4.81
    7    3    5    -14.59      2.76
    7    3    6    -13.22      1.15
    7    3    7     -7.80     -1.61
    7    3    8     -3.00     -4.81
    7    3    9     -0.64     -4.50
    7    3   10      1.70     -1.75
    7    3   11      3.65     -0.45
    7    3   12      2.77     -0.56
    7    3   13      1.13      0.01
    7    3   14      1.02      1.24
    7    3   15      0.95      1.25
    7    3   16     -0.24      0.11
    7    3   17     -0.97     -0.09
    7    3   18      0.32      0.57
   -7    1   18     -0.43     -0.67
   -7    1   17     -0.52      0.09
   -7    1   16     -1.48      1.11
   -7    1   15     -1.59      1.59
   -7    1   14     -0.60      1.08
   -7    1   13     -1.18     -0.14
   -7    1   12     -3.87     -0.69
   -7    1   11     -5.44     -0.18
   -7    1   10     -3.19     -0.08
   -7    1    9      4.98     -0.72
   -7    1    8     17.32     -1.22
   -7    1    7     22.02     -1.25
   -7    1    6     11.46      0.08
   -7    1    5     -4.89      2.62
   -7    1    4    -15.06      3.50
   -7    1    3    -13.95      3.30
   -7    1    2     -4.90      5.83
   -7    1    1     -3.73      7.25
    7    1    0    -14.77      6.28
    7    1    1    -18.03      4.43
    7    1    2     -8.44      2.14
    7    1    4     -7.12      8.36
    7    1    5     -4.77      9.16
    7    1    6      2.45      6.01
    7    1    7      6.79      1.42
    7    1    8      6.00     -1.72
    7    1    9      3.34     -1.23
    7    1   10      2.41      1.05
    7    1   11      1.87      1.80
    7    1   12      0.43      0.97
    7    1   13      1.05      0.52
    7    1   14      3.21      0.89
    7    1   15      2.69      1.01
    7    1   16     -0.26      0.69
    7    1   17     -1.52      0.65
    7    1   18     -0.05      0.67
    7    1    3     -4.21      4.12
   -7    3    2     18.05      7.38
   -7    7   18     -0.13      1.01
   -7   13   17      0.23      0.91
    7   13   17      1.57      0.27
   -7   15   16     -0.30      0.39
    7   15   15      1.13     -1.64
    7   15   16      0.57     -0.41
   -7   17   15     -0.02      0.77
   -7   23   11      0.52      0.30
   -7   25    8     -0.78     -1.62
    7   29    1      0.06     -1.30
   -8   28    2     -0.06     -0.54
   -8   28    1     -0.39     -0.68
    8   28    0     -0.39     -0.26
    8   28    1      0.05     -0.03
    8   28    2      0.26      0.08
   -8   26    7      0.02      0.59
   -8   26    6     -0.43      0.69
   -8   26    5      0.17      0.62
   -8   26    4      0.16      0.18
   -8   26    3     -0.88     -0.37
   -8   26    2     -1.40     -0.50
   -8   26    1     -0.83     -0.07
    8   26    0      0.16      0.34
    8   26    1      0.76      0.58
    8   26    2      0.26      0.51
    8   26    3     -0.41     -0.12
    8   26    4     -0.38     -0.77
    8   26    5     -0.55     -0.56
    8   26    6     -0.47      0.37
    8   26    7      0.35      0.75
    8   26    8      0.27      0.38
   -8   24   10     -1.13      0.12
   -8   24    9     -0.14     -0.25
   -8   24    8     -0.28     -0.09
   -8   24    7     -1.43      0.94
   -8   24    6     -1.90      1.76
   -8   24    5     -1.27      1.35
   -8   24    4     -1.02      0.06
   -8   24    3     -1.40     -0.81
   -8   24    2     -1.10     -0.52
   -8   24    1     -0.37      0.23
    8   24    0      0.41      0.49
    8   24    1      0.82      1.03
    8   24    2      0.90      0.94
    8   24    3      1.00     -0.35
    8   24    4      1.49     -1.16
    8   24    5      1.46     -0.43
    8   24    6      1.26      0.57
    8   24    7      1.44      0.48
    8   24    8      0.72      0.07
    8   24    9     -0.48      0.62
    8   24   10     -0.54      1.35
   -8   22   12      0.16     -0.66
   -8   22   10      0.16      0.47
   -8   22    9     -0.57      0.42
   -8   22    8     -1.73      0.31
   -8   22    7     -1.52      0.84
   -8   22    6     -0.05      1.55
   -8   22    5      0.91      1.90
   -8   22    4      0.26      1.79
   -8   22    3     -0.72      1.43
   -8   22    2     -0.37      0.97
   -8   22    1      0.43     -0.07
    8   22    0      0.63     -1.69
    8   22    1      0.50     -0.51
    8   22    2     -0.13      1.13
    8   22    3     -0.75      0.76
    8   22    4     -0.07     -0.20
    8   22    5      1.07     -0.14
    8   22    6      1.46      0.27
    8   22    7      1.03     -0.01
    8   22    8     -0.14     -0.39
    8   22    9     -0.61      0.39
    8   22   10      0.61      1.50
    8   22   11      2.06      1.63
    8   22   12      2.60      1.08
   -8   20   13      0.98     -0.63
   -8   20   12      0.69      0.06
   -8   20   11      0.55      0.66
   -8   20   10      0.58      0.18
   -8   20    9     -0.47     -0.91
   -8   20    8     -1.53     -1.01
   -8   20    7     -0.97     -0.36
   -8   20    6      0.60     -0.34
   -8   20    5      1.89     -0.54
   -8   20    4      1.82     -0.33
   -8   20    3      0.65      0.08
   -8   20    2     -0.07      0.72
   -8   20    1     -0.33      0.84
    8   20    0     -0.80     -0.07
    8   20    1     -1.60      1.11
    8   20    2     -2.33      2.62
    8   20    3     -2.51      2.18
    8   20    4     -1.14      0.83
    8   20    5      0.54     -0.49
    8   20    6      0.87     -1.49
    8   20    7      0.19     -1.80
    8   20    8     -0.70     -1.48
    8   20    9     -0.73     -0.70
    8   20   10      0.10     -0.69
    8   20   11      0.23     -1.88
    8   20   12     -0.27     -2.27
    8   20   13     -0.31     -1.38
   -8   18   14     -0.97     -0.76
   -8   18   13     -0.31     -1.06
   -8   18   12      0.22     -0.56
   -8   18   11      1.27     -0.16
   -8   18   10      2.29     -0.57
   -8   18    9      1.83     -0.82
   -8   18    8      0.51      0.10
   -8   18    7     -0.49      0.39
   -8   18    6     -0.29     -1.08
   -8   18    5      1.85     -1.89
   -8   18    4      3.84     -1.36
   -8   18    3      3.47     -1.31
   -8   18    2      2.35     -1.26
   -8   18    1      1.72     -0.45
    8   18    0      0.70      0.16
    8   18    1     -0.77      1.82
    8   18    2     -1.63      2.37
    8   18    3     -2.09      1.60
    8   18    4     -2.01      1.61
    8   18    5     -1.77      1.90
    8   18    6     -1.46      1.66
    8   18    7     -0.34      1.18
    8   18    8      0.80      0.16
    8   18    9      0.85     -0.44
    8   18   10      0.21     -0.28
    8   18   11     -0.60     -0.21
    8   18   12     -0.86      0.40
    8   18   13     -0.02      1.19
    8   18   14      0.96      0.97
   -8   16   14     -0.08      0.19
   -8   16   13     -0.75      0.36
   -8   16   12     -0.94      0.19
   -8   16   11      0.20     -0.42
   -8   16   10      1.28     -1.35
   -8   16    9      1.37     -1.45
   -8   16    8      1.17      0.18
   -8   16    7      0.16      1.44
   -8   16    6     -1.02      0.93
   -8   16    5      0.25      1.04
   -8   16    4      2.53      1.86
   -8   16    3      2.51      1.22
   -8   16    2      1.65      0.48
   -8   16    1      1.58      0.49
    8   16    0      0.81     -0.80
    8   16    1     -0.65     -1.76
    8   16    2     -1.36     -2.53
    8   16    3     -1.76     -2.43
    8   16    4     -1.29     -0.97
    8   16    5     -0.25     -0.59
    8   16    6     -0.36     -1.17
    8   16    7     -0.92     -1.06
    8   16    8     -0.79     -1.30
    8   16    9     -0.65     -1.24
    8   16   10     -0.62     -0.12
    8   16   11     -0.13      0.25
    8   16   12      0.60      0.05
    8   16   13      1.15      0.19
    8   16   14      1.29      0.33
    8   16   15      0.70      0.54
   -8   14   15      0.19     -0.54
   -8   14   14     -0.60     -0.33
   -8   14   13     -1.30      0.00
   -8   14   12     -0.77      0.34
   -8   14   11      0.45      0.49
   -8   14   10     -0.10      0.18
   -8   14    9     -1.74     -0.05
   -8   14    8     -2.15      0.54
   -8   14    7     -2.62      0.19
   -8   14    6     -3.66     -1.63
   -8   14    5     -2.74     -1.25
   -8   14    4     -0.92      1.53
   -8   14    3     -1.01      2.80
   -8   14    2     -1.29      2.57
   -8   14    1     -0.66      2.00
    8   14    0     -1.18     -0.37
    8   14    1     -1.64     -0.01
    8   14    2     -0.36      1.00
    8   14    3      0.05      1.33
    8   14    4     -0.07      1.38
    8   14    5      0.94      0.10
    8   14    6      1.25     -1.07
    8   14    7      0.66     -0.78
    8   14    8      0.73     -1.30
    8   14    9      0.21     -1.53
    8   14   10     -1.44      0.20
    8   14   11     -2.30      1.26
    8   14   12     -1.69      1.02
    8   14   13     -0.47      0.76
    8   14   14      0.31      0.57
   -8   12   16     -0.29      0.30
   -8   12   15     -0.58      0.32
   -8   12   14      0.01      0.40
   -8   12   13      0.08      0.75
   -8   12   12      0.47      0.84
   -8   12   11      1.82      0.68
   -8   12   10      2.40      0.76
   -8   12    9      1.95      1.24
   -8   12    8      0.92      1.95
   -8   12    7     -1.34      1.04
   -8   12    6     -2.68     -1.66
   -8   12    5     -0.83     -2.30
   -8   12    4      0.40     -0.67
   -8   12    3     -1.78     -0.22
   -8   12    2     -2.76     -0.03
   -8   12    1     -0.84      0.94
    8   12    0     -0.04      0.23
    8   12    1     -0.34     -0.24
    8   12    2      1.23     -0.70
    8   12    3      1.15     -0.20
    8   12    4     -1.17      2.17
    8   12    5     -2.03      3.22
    8   12    6     -1.73      2.66
    8   12    7     -0.91      2.31
    8   12    8      1.11      0.73
    8   12    9      2.06     -1.25
    8   12   10      0.92     -1.94
    8   12   11     -0.19     -2.17
    8   12   12     -0.80     -0.96
    8   12   13     -0.78      1.36
    8   12   14      0.63      1.82
    8   12   15      1.32      0.95
    8   12   16     -0.39      0.44
   -8   10   17      0.03     -0.53
   -8   10   16     -0.83     -0.22
   -8   10   15     -0.53      0.33
   -8   10   14     -0.01      0.59
   -8   10   13     -0.56      0.27
   -8   10   12     -0.91     -0.83
   -8   10   11     -0.65     -0.92
   -8   10   10     -0.45      1.01
   -8   10    9      0.52      2.75
   -8   10    8      1.09      2.43
   -8   10    7     -0.80     -0.19
   -8   10    6     -1.80     -3.21
   -8   10    5      0.83     -3.44
   -8   10    4      1.76     -2.75
   -8   10    3     -2.26     -4.45
   -8   10    2     -4.86     -4.96
   -8   10    1     -3.39     -1.69
    8   10    0     -3.43      0.82
    8   10    1     -4.49      0.23
    8   10    2     -0.91     -2.70
    8   10    3      2.85     -4.32
    8   10    4      1.55     -2.30
    8   10    5     -2.46     -0.38
    8   10    6     -6.12      0.40
    8   10    7     -6.25      1.81
    8   10    8     -1.73      1.86
    8   10    9      1.70      0.44
    8   10   10      0.67     -0.75
    8   10   11     -1.02     -1.71
    8   10   12     -1.28     -0.99
    8   10   13     -0.69      0.68
    8   10   14      0.89      0.04
    8   10   15      1.72     -1.54
    8   10   16      0.20     -1.36
    8   10   17     -1.40     -0.36
   -8    8   17     -1.66     -2.48
   -8    8   16     -1.20     -2.10
   -8    8   15      0.41     -0.41
   -8    8   14      1.04      1.05
   -8    8   13     -0.11      1.27
   -8    8   12     -1.15      0.43
   -8    8   11     -1.24      0.93
   -8    8   10     -0.27      3.39
   -8    8    9      1.83      4.83
   -8    8    8      2.29      3.32
   -8    8    7      0.43     -0.80
   -8    8    6      1.32     -4.56
   -8    8    5      5.37     -3.45
   -8    8    4      4.05      0.03
   -8    8    3     -5.18     -0.77
   -8    8    2    -11.85     -3.91
   -8    8    1    -10.23     -3.80
    8    8    0     -7.67     -1.44
    8    8    1     -5.93      1.46
    8    8    2      1.27      3.22
    8    8    3      9.82      3.76
    8    8    4     11.23      2.97
    8    8    5      5.79     -0.66
    8    8    6     -1.97     -3.10
    8    8    7     -6.02     -0.95
    8    8    8     -2.81      0.63
    8    8    9      1.82     -0.41
    8    8   10      2.08     -0.73
    8    8   11      0.29     -0.27
    8    8   12     -0.51      0.10
    8    8   13      0.11      0.60
    8    8   14      1.77      0.89
    8    8   15      2.33      1.11
    8    8   16      0.88      0.78
    8    8   17     -0.37     -0.10
   -8    6   17      0.74     -0.40
   -8    6   16      0.98     -0.01
   -8    6   15      1.16      1.21
   -8    6   14      0.93      1.90
   -8    6   13      0.06      1.57
   -8    6   12     -0.47      0.57
   -8    6   11     -0.24      0.47
   -8    6   10      0.36      1.43
   -8    6    9      0.12      2.04
   -8    6    8     -2.31      1.85
   -8    6    7     -4.12     -0.25
   -8    6    6     -1.96     -3.12
   -8    6    5     -0.08     -1.22
   -8    6    4     -4.82      4.36
   -8    6    3    -12.56      4.92
   -8    6    2    -12.06      0.02
   -8    6    1     -2.81     -3.18
    8    6    0      1.36     -4.31
    8    6    1     -3.62     -2.56
    8    6    2     -5.52      0.47
    8    6    3     -1.74      4.65
    8    6    4     -0.52      7.07
    8    6    5     -2.84      3.60
    8    6    6     -4.83     -0.70
    8    6    7     -3.98      0.11
    8    6    8     -0.07      1.03
    8    6    9      2.83     -0.97
    8    6   10      2.27     -1.44
    8    6   11      0.56     -0.03
    8    6   12     -0.90     -0.11
    8    6   13     -1.44     -1.89
    8    6   14     -0.53     -2.79
    8    6   15      0.04     -1.87
    8    6   16     -0.48     -1.40
    8    6   17     -0.64     -1.73
    8    6   18     -0.33     -0.68
   -8    4   18      0.01     -0.79
   -8    4   17      0.52     -1.73
   -8    4   16      1.09     -1.50
   -8    4   15      1.19     -0.34
   -8    4   14      0.88      0.56
   -8    4   13      0.54      0.46
   -8    4   12      0.56     -0.20
   -8    4   11      0.50      0.07
   -8    4   10     -0.24      0.84
   -8    4    9     -2.05      0.84
   -8    4    8     -3.21      0.95
   -8    4    7      0.93      0.98
   -8    4    6      9.45      0.84
   -8    4    5     13.13      3.86
   -8    4    4      6.95      8.61
   -8    4    2     -2.82      1.37
   -8    4    1      8.33     -1.56
    8    4    0     14.94     -3.88
    8    4    1      4.71     -6.56
    8    4    2     -9.91    -11.01
    8    4    3    -16.12    -12.90
    8    4    4    -15.14     -9.88
    8    4    5    -10.20     -6.94
    8    4    6     -4.06     -5.28
    8    4    7      0.17     -1.73
    8    4    8      1.99      1.20
    8    4    9      1.41      1.01
    8    4   10     -0.29      0.11
    8    4   11     -1.04     -0.16
    8    4   12     -1.48     -0.35
    8    4   13     -1.61     -0.65
    8    4   14     -0.39     -0.78
    8    4   15      0.88     -0.35
    8    4   16      1.19     -0.02
    8    4   17      0.75      0.08
    8    4   18     -0.40      0.65
   -8    2   18     -1.09      1.12
   -8    2   17      0.13      0.37
   -8    2   16      1.20     -0.28
   -8    2   15      0.26     -0.17
   -8    2   14     -1.13      0.48
   -8    2   13     -0.84      0.70
   -8    2   12      0.32     -0.02
   -8    2   11      0.44     -0.70
   -8    2   10     -0.38     -0.94
   -8    2    9     -1.74     -0.19
   -8    2    8     -2.48      3.14
   -8    2    7      0.70      7.01
   -8    2    6      5.28      7.51
   -8    2    5      3.53      6.27
   -8    2    4     -4.67      5.98
   -8    2    3    -10.82      3.73
   -8    2    2     -5.30     -1.34
   -8    2    1     11.09     -3.51
    8    2    0     19.48     -1.97
    8    2    1      7.81      1.64
    8    2    2     -6.38      2.88
    8    2    4      3.58     -1.30
    8    2    5      9.68     -2.37
    8    2    6      8.85     -2.92
    8    2    7      4.65     -1.52
    8    2    8      1.67      0.67
    8    2    9     -0.53      2.00
    8    2   10     -2.60      2.74
    8    2   11     -2.42      3.08
    8    2   12     -0.62      3.21
    8    2   13      0.58      2.88
    8    2   14      0.63      1.54
    8    2   15      0.26      0.15
    8    2   16      0.68     -0.28
    8    2   17      0.91     -0.27
    8    2   18     -0.55     -0.40
   -8    0   18     -1.55      0.13
   -8    0   17     -0.20      0.18
   -8    0   16      1.20      0.21
   -8    0   15      1.18      0.26
   -8    0   14      1.36      0.62
   -8    0   13      2.72      0.89
   -8    0   12      3.56      0.41
   -8    0   11      3.39     -0.14
   -8    0   10      3.76     -0.20
   -8    0    9      2.54     -0.10
   -8    0    8     -3.19      0.11
   -8    0    7    -10.00     -0.04
   -8    0    6    -15.62     -1.05
   -8    0    5    -22.92     -1.33
   -8    0    4    -30.64      0.29
   -8    0    3    -32.55      1.21
   -8    0    2    -21.72     -0.25
   -8    0    1      0.31     -1.08
    8    0    0     14.64     -0.17
    8    0    1     10.03     -1.21
    8    0    2      4.55     -1.38
    8    0    3     13.78     -0.78
    8    0    4     27.12      0.86
    8    0    5     29.90      1.73
    8    0    6     21.11      1.07
    8    0    7      9.54      0.50
    8    0    8      2.55      0.21
    8    0    9     -0.90     -0.17
    8    0   10     -2.96     -0.10
    8    0   11     -2.29      0.27
    8    0   12     -0.23      0.47
    8    0   13      0.38      0.59
    8    0   14     -0.26      0.62
    8    0   15     -0.22      0.55
    8    0   16      1.29      0.50
    8    0   17      1.64      0.34
    8    0   18     -0.63      0.08
    8    2    3     -5.76      0.62
   -8    4    3     -2.54      7.49
   -8    6   18      0.26      0.62
   -8   12   17      0.70      0.35
   -8   14   16      0.55     -0.61
    8   14   15     -0.58      0.66
    8   14   16     -2.33      0.53
   -8   16   15      0.32     -0.17
   -8   22   11     -0.03     -0.18
   -8   26    8      1.18      0.61
   -8   28    3      0.05      0.26
    8   28    3      0.20      0.33
   -9   27    5      0.99      0.36
   -9   27    4      0.24      0.28
   -9   27    3      0.18      0.00
   -9   27    2      0.92     -0.49
   -9   27    1      1.38     -0.89
    9   27    0      0.55     -0.81
    9   27    1     -0.63     -0.07
    9   27    2     -0.27      0.93
   -9   25    7      0.38      0.00
   -9   25    6      0.31     -0.40
   -9   25    5      0.26      0.01
   -9   25    4      0.18      0.63
   -9   25    3      0.18      0.38
   -9   25    2      0.50     -0.45
   -9   25    1      0.62     -0.55
    9   25    0     -0.22     -0.02
    9   25    1     -1.16     -0.07
    9   25    2     -0.56     -0.05
    9   25    3     -0.06      0.17
    9   25    4     -0.47      0.12
    9   25    5     -0.47     -0.51
    9   25    6     -0.48     -1.13
    9   25    7     -0.82     -1.05
    9   25    8     -0.71     -0.73
    9   25    9     -0.34     -0.62
   -9   23   10     -0.74      0.10
   -9   23    9     -0.29      0.02
   -9   23    8      0.02     -0.26
   -9   23    7     -0.31     -0.66
   -9   23    6     -0.80     -1.02
   -9   23    5     -0.61     -1.04
   -9   23    4      0.23     -0.68
   -9   23    3      0.27     -0.66
   -9   23    2     -0.51     -0.89
   -9   23    1     -0.78     -0.19
    9   23    0     -0.50      0.44
    9   23    1      0.07     -0.15
    9   23    2      1.21     -0.52
    9   23    3      1.15     -0.22
    9   23    4     -0.17     -0.10
    9   23    5     -0.82     -0.55
    9   23    6     -0.95     -0.95
    9   23    7     -0.91     -0.74
    9   23    8     -0.51     -0.52
    9   23    9     -0.47     -0.78
    9   23   10     -0.51     -1.03
   -9   21   12      0.33     -0.27
   -9   21   10     -1.47      0.48
   -9   21    9     -0.14      0.10
   -9   21    8      1.88     -0.40
   -9   21    7      1.67     -0.37
   -9   21    6     -0.53     -0.35
   -9   21    5     -1.77     -0.82
   -9   21    4     -0.97     -1.14
   -9   21    3     -0.46     -1.51
   -9   21    2     -0.83     -1.96
   -9   21    1     -0.69     -1.04
    9   21    0     -0.78      0.47
    9   21    1     -0.60      0.60
    9   21    2      0.79      0.15
    9   21    3      1.70     -1.03
    9   21    4      0.89     -2.22
    9   21    5     -0.02     -1.94
    9   21    6     -0.12     -0.53
    9   21    7      0.80      0.59
    9   21    8      1.79      0.44
    9   21    9      0.91     -0.71
    9   21   10     -0.78     -1.45
    9   21   11     -1.19     -1.27
    9   21   12     -0.98     -0.53
   -9   19   13     -0.66      0.07
   -9   19   12     -0.54     -0.36
   -9   19   11     -1.26     -0.85
   -9   19   10     -1.30     -0.57
   -9   19    9      0.43     -0.21
   -9   19    8      1.48     -0.53
   -9   19    7      0.35     -0.65
   -9   19    6     -1.21     -0.32
   -9   19    5     -1.02      0.04
   -9   19    4      0.22      0.82
   -9   19    3     -0.10      1.21
   -9   19    2     -1.39      0.67
   -9   19    1     -1.60      1.02
    9   19    0     -1.80      1.53
    9   19    1     -1.90      1.41
    9   19    2     -0.58      1.11
    9   19    3      0.10     -0.11
    9   19    4     -1.15     -1.61
    9   19    5     -1.68     -1.66
    9   19    6     -0.53     -0.87
    9   19    7      0.88     -0.08
    9   19    8      1.24      0.64
    9   19    9     -0.15      0.68
    9   19   10     -1.58      0.28
    9   19   11     -1.38     -0.04
    9   19   12     -0.70     -0.07
    9   19   13     -0.43      0.39
   -9   17   14      0.03      0.03
   -9   17   13      0.18     -0.25
   -9   17   12      0.02     -0.84
   -9   17   11     -0.63     -0.76
   -9   17   10      0.03      0.46
   -9   17    9      1.37      1.01
   -9   17    8      0.66     -0.18
   -9   17    7     -1.62     -1.16
   -9   17    6     -3.02     -1.06
   -9   17    5     -2.48     -0.62
   -9   17    4     -1.15      0.50
   -9   17    3     -1.17      1.03
   -9   17    2     -2.02     -0.35
   -9   17    1     -2.18     -1.41
    9   17    0     -2.68     -1.54
    9   17    1     -3.93     -1.50
    9   17    2     -3.47     -0.22
    9   17    3     -2.31      0.27
    9   17    4     -2.17     -0.30
    9   17    5     -1.43     -0.17
    9   17    6      0.00     -0.20
    9   17    7      0.55     -0.64
    9   17    8      0.55     -0.31
    9   17    9      0.62      0.37
    9   17   10      0.76      0.95
    9   17   11      0.73      1.01
    9   17   12      0.04      0.32
    9   17   13     -0.74      0.11
    9   17   14     -0.52      0.55
   -9   15   14     -0.58      1.43
   -9   15   13      0.03      0.70
   -9   15   12      0.04      0.01
   -9   15   11     -0.80      0.16
   -9   15   10     -0.16      1.01
   -9   15    9      1.27      1.19
   -9   15    8      1.24      0.42
   -9   15    7      0.14      0.41
   -9   15    6     -0.70      0.73
   -9   15    5     -0.02      0.32
   -9   15    4      2.13      0.60
   -9   15    3      3.00      0.49
   -9   15    2      2.29     -1.54
   -9   15    1      2.74     -2.33
    9   15    0      3.62     -1.51
    9   15    1      2.56     -0.69
    9   15    2      0.90      0.01
    9   15    3      0.37     -0.77
    9   15    4      0.38     -1.86
    9   15    5      0.86     -1.04
    9   15    6      0.57      0.09
    9   15    7     -1.38      0.84
    9   15    8     -2.51      1.99
    9   15    9     -1.32      2.16
    9   15   10      0.30      1.03
    9   15   11      0.74     -0.51
    9   15   12      0.14     -1.79
    9   15   13     -0.77     -1.30
    9   15   14     -0.87      0.22
    9   15   15      0.19      0.59
   -9   13   15     -0.34      0.25
   -9   13   14      0.35      0.29
   -9   13   13      1.66     -0.34
   -9   13   12      1.39     -0.72
   -9   13   11     -0.24     -0.42
   -9   13   10     -1.02      0.42
   -9   13    9     -0.98      1.01
   -9   13    8     -0.30      1.04
   -9   13    7      0.59      1.40
   -9   13    6     -0.34      1.33
   -9   13    5     -1.42      0.81
   -9   13    4      0.97      2.00
   -9   13    3      4.42      2.43
   -9   13    2      5.51     -0.46
   -9   13    1      5.95     -1.94
    9   13    0      6.65     -0.79
    9   13    1      4.39      0.25
    9   13    2      0.79     -0.03
    9   13    3     -0.65     -1.64
    9   13    4      0.12     -2.71
    9   13    5      1.89     -2.09
    9   13    6      2.25     -1.75
    9   13    7     -0.43     -1.14
    9   13    8     -2.89      0.67
    9   13    9     -2.41      1.29
    9   13   10     -1.48      0.92
    9   13   11     -1.61      0.85
    9   13   12     -1.11      0.00
    9   13   13      0.22     -0.96
    9   13   14      1.33     -1.10
    9   13   16      2.55     -0.49
   -9   11   16      0.57      0.37
   -9   11   15      0.21      0.88
   -9   11   14      0.16      0.80
   -9   11   13      0.85     -0.34
   -9   11   12      0.57     -1.29
   -9   11   11     -0.36     -1.37
   -9   11   10     -1.00     -0.87
   -9   11    9     -1.67     -0.61
   -9   11    8     -1.15     -0.36
   -9   11    7     -0.07      0.71
   -9   11    6     -1.91      0.46
   -9   11    5     -4.40     -1.34
   -9   11    4     -2.63     -0.27
   -9   11    3      0.37      2.47
   -9   11    2      0.01      2.20
   -9   11    1     -0.78      1.19
    9   11    0      0.56      1.06
    9   11    1      0.68      0.61
    9   11    2     -0.98      0.63
    9   11    3     -1.56      1.08
    9   11    4     -0.25      1.73
    9   11    5      2.79      1.34
    9   11    6      5.06     -1.36
    9   11    7      2.72     -2.90
    9   11    8     -1.39     -1.53
    9   11    9     -1.73     -0.99
    9   11   10      0.26     -0.93
    9   11   11      1.00      0.75
    9   11   12      0.79      1.33
    9   11   13      0.49     -0.14
    9   11   14      0.33     -1.36
    9   11   15      0.79     -1.23
    9   11   16      1.27     -0.25
   -9    9   17      0.45      1.12
   -9    9   16      0.95      0.58
   -9    9   15     -0.33      0.08
   -9    9   14     -1.20     -0.50
   -9    9   13     -0.80     -1.19
   -9    9   12     -1.27     -1.26
   -9    9   11     -1.98     -0.71
   -9    9   10     -1.20     -0.18
   -9    9    9      0.50     -0.74
   -9    9    8      2.42     -1.62
   -9    9    7      2.27     -0.68
   -9    9    6     -1.70     -0.20
   -9    9    5     -4.75     -1.73
   -9    9    4     -2.76     -0.34
   -9    9    3     -0.61      4.23
   -9    9    2     -2.41      6.30
   -9    9    1     -3.27      5.72
    9    9    0      0.35      3.56
    9    9    1      3.86      0.25
    9    9    2      3.63     -2.68
    9    9    3      1.65     -3.46
    9    9    4     -0.27      0.08
    9    9    5      0.12      5.19
    9    9    6      3.03      5.32
    9    9    7      3.86      1.66
    9    9    8      1.82     -0.77
    9    9    9      0.86     -2.29
    9    9   10      1.15     -2.77
    9    9   11      0.91     -1.18
    9    9   12      0.14      0.40
    9    9   13     -1.22      1.09
    9    9   14     -2.24      1.44
    9    9   15     -1.47      1.27
    9    9   16      0.01      0.82
    9    9   17      0.52      0.09
   -9    7   17      0.85      0.45
   -9    7   16      0.97     -0.15
   -9    7   15     -0.03     -0.69
   -9    7   14     -0.21     -0.51
   -9    7   13      0.90     -0.02
   -9    7   12      1.06     -0.31
   -9    7   11      0.16     -1.42
   -9    7   10     -0.58     -1.67
   -9    7    9     -0.07     -1.48
   -9    7    8      2.40     -1.58
   -9    7    7      3.96     -0.18
   -9    7    6      2.68      1.05
   -9    7    5      2.83     -0.72
   -9    7    4      6.24     -2.00
   -9    7    3      7.11     -0.75
   -9    7    2      2.76      0.32
   -9    7    1     -0.02      2.21
    9    7    0      3.57      5.21
    9    7    1      7.57      6.77
    9    7    2      5.59      3.83
    9    7    3      0.16     -2.25
    9    7    4     -3.86     -3.99
    9    7    5     -3.23      0.25
    9    7    6      1.24      2.02
    9    7    7      3.90     -1.00
    9    7    8      3.22     -2.28
    9    7    9      2.30     -0.04
    9    7   10      1.25      2.20
    9    7   11     -0.07      1.74
    9    7   12     -0.43     -0.46
    9    7   13     -0.74     -0.90
    9    7   14     -1.38      0.10
    9    7   15     -1.21     -0.23
    9    7   16     -0.39     -0.98
    9    7   17      0.39     -0.67
   -9    5   17     -0.42      2.06
   -9    5   16     -0.65      0.67
   -9    5   15     -0.59     -0.91
   -9    5   14     -0.29     -1.29
   -9    5   13     -0.34     -0.37
   -9    5   12     -1.75     -0.03
   -9    5   11     -3.61     -1.22
   -9    5   10     -4.20     -2.06
   -9    5    9     -2.00     -2.22
   -9    5    8      1.75     -2.06
   -9    5    7      2.17      0.29
   -9    5    6     -0.02      3.06
   -9    5    5      1.92      2.38
   -9    5    4      6.96      0.48
   -9    5    3      6.09      0.05
   -9    5    2     -2.94     -0.70
   -9    5    1    -10.85     -1.05
    9    5    0    -10.91      0.84
    9    5    1     -6.70      5.40
    9    5    2     -6.06      8.77
    9    5    3     -6.96      7.60
    9    5    4     -5.08      5.45
    9    5    5     -0.81      5.41
    9    5    6      2.45      3.87
    9    5    7      2.18      0.59
    9    5    8      1.36      0.03
    9    5    9      2.81      1.66
    9    5   10      3.42      1.88
    9    5   11      2.16      0.16
    9    5   12      1.80     -1.13
    9    5   13      2.25     -0.07
    9    5   14      2.26      1.20
    9    5   15      1.53      0.40
    9    5   16      0.09     -0.58
    9    5   17     -0.62     -0.40
   -9    3   18      0.12      0.07
   -9    3   17     -0.07      0.00
   -9    3   16     -0.07      0.10
   -9    3   15     -0.07     -0.05
   -9    3   14      0.01     -0.74
   -9    3   13     -0.01     -0.89
   -9    3   12     -0.77     -0.67
   -9    3   11     -1.65     -1.31
   -9    3   10     -0.94     -1.86
   -9    3    9      2.67     -1.19
   -9    3    8      6.08      0.54
   -9    3    7      4.26      2.60
   -9    3    6      1.43      2.28
   -9    3    5      4.91     -1.07
   -9    3    4      9.45     -2.96
   -9    3    3      4.76     -1.95
   -9    3    2     -8.31     -2.07
   -9    3    1    -17.86     -4.12
    9    3    0    -15.44     -5.02
    9    3    1     -7.19     -4.53
    9    3    2     -4.09     -3.66
    9    3    3     -4.54     -2.96
    9    3    4     -2.68     -0.88
    9    3    5      0.91      1.49
    9    3    6      2.50      0.68
    9    3    7      1.05     -1.01
    9    3    8      0.10      0.39
    9    3    9      1.16      2.34
    9    3   10      1.12      2.06
    9    3   11      0.41      1.22
    9    3   12      1.06      1.26
    9    3   13      1.33      1.10
    9    3   14      0.78     -0.42
    9    3   15      0.40     -1.95
    9    3   16     -0.10     -1.66
    9    3   17      0.04     -0.68
    9    3   18      0.81     -0.42
   -9    1   18      1.24     -0.35
   -9    1   17      0.10     -1.05
   -9    1   16     -0.79     -1.27
   -9    1   15     -0.85     -1.08
   -9    1   14     -0.69     -0.87
   -9    1   13     -0.88     -0.13
   -9    1   12     -1.03      0.70
   -9    1   11     -0.18      0.59
   -9    1   10      0.93      0.15
   -9    1    9      0.32      0.04
   -9    1    8     -4.66     -0.27
   -9    1    7    -12.94     -1.74
   -9    1    6    -13.75     -4.57
   -9    1    5     -0.30     -6.37
   -9    1    4     15.90     -4.74
   -9    1    3     19.55     -2.28
   -9    1    2     10.08     -2.34
   -9    1    1      1.52     -2.64
    9    1    0      6.66     -1.28
    9    1    1     18.48     -0.16
    9    1    2     19.18      0.03
    9    1    4     -7.98     -4.24
    9    1    5    -14.22     -4.20
    9    1    6    -12.38     -2.82
    9    1    7     -7.82     -0.38
    9    1    8     -3.51      2.42
    9    1    9     -0.54      2.86
    9    1   10      0.03      0.94
    9    1   11      0.49     -0.55
    9    1   12      1.48     -0.71
    9    1   13      0.06     -0.55
    9    1   14     -2.24     -0.65
    9    1   15     -2.42     -0.57
    9    1   16     -1.51     -0.08
    9    1   17     -0.16      0.14
    9    1   18      1.19     -0.03
    9    1    3      6.31     -2.11
   -9    5   18      0.30      1.86
    9   13   15      2.21     -1.02
   -9   15   15     -0.14      1.30
   -9   21   11     -0.55      0.23
   -9   25    8      0.72      0.54
    9   27    3      0.49      1.24
    9   27    4      0.60      0.81
    9   27    5      0.75      0.12
  -10   26    6     -0.47      0.12
  -10   26    5      0.04     -0.17
  -10   26    4      0.48     -0.71
  -10   26    3      1.24     -0.43
  -10   26    2      1.29      0.64
  -10   26    1      0.40      1.24
   10   26    0     -0.49      0.64
   10   26    1     -0.52     -0.58
   10   26    2     -0.65     -1.36
   10   26    3     -0.33     -0.83
   10   26    4     -0.08      0.35
   10   26    5     -0.05      0.87
   10   26    6      0.08      0.17
  -10   24    9     -0.02      0.92
  -10   24    7      0.43      0.26
  -10   24    6      1.33     -0.15
  -10   24    5      1.31     -0.58
  -10   24    4      1.00     -0.52
  -10   24    3      1.27      0.26
  -10   24    2      1.16      0.73
  -10   24    1      0.61      0.02
   10   24    0      0.79     -0.82
   10   24    1      0.73     -1.39
   10   24    2      0.07     -1.02
   10   24    3     -0.08      0.18
   10   24    4     -0.44      1.14
   10   24    5     -1.08      1.07
   10   24    6     -1.18      0.32
   10   24    7     -1.20     -0.05
   10   24    8     -0.87      0.22
  -10   22   10      0.43     -0.61
  -10   22    9      0.54     -0.60
  -10   22    8      0.71     -0.07
  -10   22    7      0.60      0.22
  -10   22    6      0.24      0.00
  -10   22    5     -0.29     -0.26
  -10   22    4     -0.45     -0.07
  -10   22    3      0.02      0.55
  -10   22    2      0.19      0.72
  -10   22    1      0.49      0.36
   10   22    0      1.18      0.59
   10   22    1      1.19      0.13
   10   22    2      0.41     -0.56
   10   22    3      0.52     -0.18
   10   22    4      0.24      0.85
   10   22    5     -0.78      1.19
   10   22    6     -1.27      0.78
   10   22    7     -1.39      0.40
   10   22    8     -0.86      0.39
   10   22    9      0.33      0.21
   10   22   10      0.60     -0.34
   10   22   11     -0.08     -0.68
  -10   20   12     -0.67     -0.44
  -10   20   11     -0.51     -1.04
  -10   20   10      0.21     -0.98
  -10   20    9      0.63     -0.28
  -10   20    8      0.66      0.33
  -10   20    7      0.71      0.42
  -10   20    6      0.70      0.38
  -10   20    5     -0.03      0.34
  -10   20    4     -0.70      0.19
  -10   20    3     -0.47      0.33
  -10   20    2     -0.37      0.22
  -10   20    1      0.04     -0.31
   10   20    0      1.62     -0.33
   10   20    1      2.38     -0.85
   10   20    2      1.92     -1.04
   10   20    3      1.77      0.62
   10   20    4      1.23      2.34
   10   20    5      0.39      2.25
   10   20    6      0.10      1.45
   10   20    7     -0.41      1.03
   10   20    8     -0.63      0.77
   10   20    9      0.27      0.54
   10   20   10      1.07      0.78
   10   20   11      1.31      1.52
   10   20   12      1.35      1.62
  -10   18   13      0.24      1.30
  -10   18   12     -0.36      1.14
  -10   18   11     -0.13      1.34
  -10   18   10     -0.54      1.34
  -10   18    9     -1.54      0.48
  -10   18    8     -1.12     -0.44
  -10   18    7      0.98     -0.02
  -10   18    6      1.99      1.48
  -10   18    5      0.12      1.76
  -10   18    4     -1.62      0.50
  -10   18    3     -0.84      0.32
  -10   18    2     -0.19      1.04
  -10   18    1     -0.79      0.77
   10   18    0     -1.10      0.31
   10   18    1     -0.84     -1.76
   10   18    2     -0.45     -2.57
   10   18    3      0.91     -0.79
   10   18    4      1.96      0.44
   10   18    5      2.26     -0.71
   10   18    6      2.23     -1.76
   10   18    7      1.14     -1.39
   10   18    8     -0.15     -0.63
   10   18    9     -0.19     -0.10
   10   18   10      0.35      0.30
   10   18   11      0.83      0.68
   10   18   12      1.06      0.29
   10   18   13      0.32     -0.94
  -10   16   14      0.47      0.08
  -10   16   13      0.00      0.09
  -10   16   12      0.23      0.06
  -10   16   11      0.96      0.18
  -10   16   10      0.21      0.10
  -10   16    9     -1.32     -0.38
  -10   16    8     -0.94     -0.74
  -10   16    7      1.80     -0.28
  -10   16    6      3.49      0.51
  -10   16    5      1.26     -0.49
  -10   16    4     -1.73     -2.55
  -10   16    3     -1.81     -2.11
  -10   16    2     -1.24     -0.16
  -10   16    1     -2.02      0.67
   10   16    0     -2.67      1.42
   10   16    1     -2.38      1.47
   10   16    2     -0.69      1.57
   10   16    3      1.15      2.37
   10   16    4      0.35      2.53
   10   16    5     -1.70      1.90
   10   16    6     -1.16      2.04
   10   16    7      1.31      2.13
   10   16    8      2.55      1.23
   10   16    9      1.68      0.12
   10   16   10     -0.08     -0.48
   10   16   11     -1.05      0.02
   10   16   12     -0.91      0.85
   10   16   13     -0.92      0.56
   10   16   14     -1.36     -0.12
  -10   14   14      0.30     -0.84
  -10   14   13     -0.12     -0.10
  -10   14   12     -0.48      0.09
  -10   14   11     -0.43     -0.16
  -10   14   10     -0.39     -0.20
  -10   14    9     -0.09     -0.14
  -10   14    8      0.54     -0.66
  -10   14    7      1.85     -1.11
  -10   14    6      3.00     -0.63
  -10   14    5      1.82     -1.44
  -10   14    4     -0.20     -3.72
  -10   14    3     -0.14     -3.30
  -10   14    2      0.64     -0.71
  -10   14    1      0.25      0.48
   10   14    0     -0.61      1.06
   10   14    1     -0.98      0.12
   10   14    2     -0.07     -0.97
   10   14    3      0.67     -0.86
   10   14    4     -1.43     -0.31
   10   14    5     -4.38      0.14
   10   14    6     -3.40      0.74
   10   14    7      0.46      0.54
   10   14    8      2.09      0.10
   10   14    9      0.71      0.20
   10   14   10     -0.19     -0.35
   10   14   11      0.96     -0.87
   10   14   12      2.09     -0.29
   10   14   13      1.19      0.05
   10   14   14     -0.92     -0.23
  -10   12   15      0.96     -0.73
  -10   12   14      0.28     -0.46
  -10   12   13     -1.29      0.41
  -10   12   12     -1.55      0.84
  -10   12   11     -1.43      0.80
  -10   12   10     -1.54      0.89
  -10   12    9     -1.22      0.91
  -10   12    8     -0.96     -0.26
  -10   12    7     -0.15     -1.47
  -10   12    6      1.52     -0.32
  -10   12    5      2.06      0.77
  -10   12    4      1.73     -0.49
  -10   12    3      2.10     -0.93
  -10   12    2      1.60     -0.41
  -10   12    1     -0.66     -0.98
   10   12    0     -2.51     -0.24
   10   12    1     -2.46      0.24
   10   12    2     -0.88     -0.16
   10   12    3      0.09     -1.46
   10   12    4     -1.50     -2.76
   10   12    5     -4.42     -2.55
   10   12    6     -4.52     -1.26
   10   12    7     -1.43     -1.37
   10   12    8      0.42     -1.47
   10   12    9     -0.72      0.41
   10   12   10     -1.87      1.61
   10   12   11     -0.89      0.86
   10   12   12      1.03     -0.27
   10   12   13      1.53     -1.21
   10   12   14      0.02     -1.57
   10   12   15     -1.50     -1.37
   10   12   16     -1.32     -1.27
  -10   10   16     -0.23      0.43
  -10   10   15      0.70      0.33
  -10   10   14      0.11      0.05
  -10   10   13     -0.37      0.49
  -10   10   12      1.14      1.33
  -10   10   11      2.75      1.30
  -10   10   10      3.01     -0.06
  -10   10    9      1.56     -1.34
  -10   10    8     -1.40     -1.82
  -10   10    7     -2.66     -1.17
  -10   10    6     -1.07      1.32
  -10   10    5      0.14      3.10
  -10   10    4      0.79      2.50
  -10   10    3      2.64      2.17
  -10   10    2      3.68      1.12
  -10   10    1      2.24     -2.06
   10   10    0      0.65     -2.24
   10   10    1      0.62     -0.35
   10   10    2      0.73      1.78
   10   10    3     -0.09      1.84
   10   10    4     -1.03      0.19
   10   10    5     -1.52     -0.70
   10   10    6     -0.95     -0.55
   10   10    7      0.38     -1.48
   10   10    8      0.47     -1.69
   10   10    9     -0.84      0.75
   10   10   10     -1.63      2.42
   10   10   11     -1.32      1.38
   10   10   12     -0.45     -0.31
   10   10   13     -0.02     -0.91
   10   10   14     -0.73      0.13
   10   10   15     -1.35      1.36
   10   10   16     -0.79      1.19
  -10    8   17      0.36      0.51
  -10    8   16      0.37      1.25
  -10    8   15     -0.02      1.20
  -10    8   14     -1.22      0.93
  -10    8   13     -1.11      0.98
  -10    8   12      1.06      1.37
  -10    8   11      2.56      0.89
  -10    8   10      2.19     -1.29
  -10    8    9      0.10     -3.02
  -10    8    8     -2.47     -2.51
  -10    8    7     -2.98     -0.33
  -10    8    6     -3.34      2.13
  -10    8    5     -6.34      2.24
  -10    8    4     -7.14      0.68
  -10    8    3     -1.74      1.56
  -10    8    2      4.10      2.83
  -10    8    1      4.04      0.86
   10    8    0      0.78     -0.30
   10    8    1     -1.89     -1.11
   10    8    2     -3.18     -0.66
   10    8    3     -4.50     -0.73
   10    8    4     -4.76     -1.47
   10    8    5     -3.36     -1.24
   10    8    6     -1.25     -0.21
   10    8    7      0.10     -0.38
   10    8    8     -0.75     -0.69
   10    8    9     -2.39     -0.10
   10    8   10     -2.67     -0.61
   10    8   11     -2.06     -1.49
   10    8   12     -1.45     -0.77
   10    8   13     -1.27      0.39
   10    8   14     -1.51      0.82
   10    8   15     -0.58      0.67
   10    8   16      1.09      0.45
   10    8   17      0.98      0.64
  -10    6   17     -1.39     -1.27
  -10    6   16     -1.18     -0.50
  -10    6   15     -0.74      0.16
  -10    6   14     -0.85      0.33
  -10    6   13     -0.14     -0.11
  -10    6   12      1.34      0.01
  -10    6   11      1.64      0.76
  -10    6   10      1.02      0.68
  -10    6    9      0.34      0.34
  -10    6    8      0.80      1.09
  -10    6    7      3.07      2.90
  -10    6    6      2.37      4.02
  -10    6    5     -3.32      1.36
  -10    6    4     -6.01     -3.25
  -10    6    3     -1.29     -3.56
  -10    6    2      3.53     -0.61
  -10    6    1      1.53      0.40
   10    6    0     -3.87      0.40
   10    6    1     -4.93     -0.50
   10    6    2     -0.95     -0.85
   10    6    3      2.36     -2.13
   10    6    4      2.83     -3.44
   10    6    5      2.42     -2.01
   10    6    6      2.96      1.40
   10    6    7      3.36      2.98
   10    6    8      1.32      2.30
   10    6    9     -1.58      0.52
   10    6   10     -2.54     -2.30
   10    6   11     -1.89     -3.59
   10    6   12     -0.59     -1.41
   10    6   13     -0.04      1.50
   10    6   14     -0.90      2.25
   10    6   15     -0.34      1.12
   10    6   16      1.85      0.19
   10    6   17      1.99      0.46
  -10    4   17     -0.20      0.24
  -10    4   16     -0.16      0.73
  -10    4   15     -0.45      0.26
  -10    4   14     -1.04     -0.49
  -10    4   13     -0.57     -0.76
  -10    4   12      0.56     -0.35
  -10    4   11      0.98     -0.05
  -10    4   10      0.91     -0.22
  -10    4    9      0.12      0.19
  -10    4    8     -0.08      1.07
  -10    4    7      1.25      1.75
  -10    4    6     -1.66      1.85
  -10    4    5    -10.37     -0.39
  -10    4    4    -14.93     -3.93
  -10    4    3     -9.77     -4.19
  -10    4    2     -2.49     -1.75
  -10    4    1     -2.26     -0.63
   10    4    0     -6.08     -0.35
   10    4    1     -3.39      0.75
   10    4    2      9.72      3.58
   10    4    3     21.14      4.01
   10    4    4     20.34      1.19
   10    4    5     11.18     -0.06
   10    4    6      4.35      2.07
   10    4    7      2.73      3.24
   10    4    8      1.57      1.42
   10    4    9      0.05     -0.66
   10    4   10      0.04     -0.93
   10    4   11      0.70      0.15
   10    4   12      1.76      0.66
   10    4   13      2.11     -0.18
   10    4   14      0.12     -0.86
   10    4   15     -1.45     -0.67
   10    4   16     -0.83     -0.01
   10    4   17     -0.36      0.90
  -10    2   18     -0.62     -0.50
  -10    2   17     -0.51      0.70
  -10    2   16     -0.20      1.23
  -10    2   15     -0.17      0.21
  -10    2   14     -0.33     -0.93
  -10    2   13      0.47     -0.87
  -10    2   12      1.64     -0.07
  -10    2   11      1.62      0.46
  -10    2   10      0.23      0.88
  -10    2    9     -2.22      0.56
  -10    2    8     -2.55     -2.38
  -10    2    7      0.46     -5.72
  -10    2    6     -0.29     -4.95
  -10    2    5     -6.85     -1.50
  -10    2    4     -9.90      0.25
  -10    2    3     -5.09      0.28
  -10    2    2      0.56      0.25
  -10    2    1     -1.71     -0.04
   10    2    0    -10.16     -3.53
   10    2    1    -12.75     -6.32
   10    2    2     -2.32     -6.71
   10    2    4     11.23     -4.71
   10    2    5      3.31     -2.77
   10    2    6     -1.91      0.49
   10    2    7     -1.67      2.24
   10    2    8     -1.47      1.33
   10    2    9     -1.59     -0.28
   10    2   10     -0.41     -1.25
   10    2   11     -0.02     -2.41
   10    2   12      0.33     -4.62
   10    2   13      1.70     -5.91
   10    2   14      1.82     -3.96
   10    2   15      1.05     -0.59
   10    2   16      0.61      1.14
   10    2   17     -0.24      1.24
   10    2   18     -0.49      0.73
  -10    0   18     -0.88      0.24
  -10    0   17     -0.12      0.58
  -10    0   16      0.97      0.40
  -10    0   15      1.11     -0.06
  -10    0   14      0.53     -0.37
  -10    0   13      1.17     -0.24
  -10    0   12      2.67      0.17
  -10    0   11      2.45      0.42
  -10    0   10     -0.16      0.77
  -10    0    9     -2.64      0.86
  -10    0    8      0.93      0.12
  -10    0    7     11.00      0.06
  -10    0    6     17.04      1.20
  -10    0    5     14.55      1.43
  -10    0    4     11.87      0.79
  -10    0    3     13.93      0.87
  -10    0    2     16.37      1.11
  -10    0    1     11.57      0.83
   10    0    0     -2.47      0.10
   10    0    1    -14.83      2.25
   10    0    2    -14.73      3.89
   10    0    3     -7.40      2.30
   10    0    4     -4.55     -0.79
   10    0    5     -7.19     -1.64
   10    0    6     -7.77     -0.54
   10    0    7     -4.87      0.18
   10    0    8     -3.06      0.22
   10    0    9     -1.91     -0.06
   10    0   10     -0.48     -0.49
   10    0   11     -1.22     -0.57
   10    0   12     -1.90     -0.47
   10    0   13     -0.10     -0.78
   10    0   14      1.16     -1.18
   10    0   15      0.76     -1.03
   10    0   16     -0.09     -0.44
   10    0   17     -1.10     -0.12
   10    0   18     -0.98     -0.19
   10    2    3     10.15     -5.60
  -10   12   16     -0.03     -0.38
  -10   14   15     -0.45     -1.07
   10   14   15     -1.91     -0.35
  -10   22   11      0.32      0.02
  -10   24    8     -0.40      0.64
  -11   27    3     -0.62      0.99
  -11   27    2     -1.54      1.59
  -11   27    1     -1.95      1.78
   11   27    0     -1.27      1.26
  -11   25    7      0.75     -0.90
  -11   25    6     -0.21     -1.07
  -11   25    5     -0.61     -1.13
  -11   25    4      0.07     -0.87
  -11   25    3      0.40     -0.26
  -11   25    2     -0.03      0.20
  -11   25    1     -0.44     -0.10
   11   25    0     -0.22     -0.78
   11   25    1      0.69     -0.87
   11   25    2      0.32     -0.31
   11   25    3     -0.55      0.07
   11   25    4     -0.04     -0.44
   11   25    5      0.64     -0.72
   11   25    6      0.63      0.18
   11   25    7      0.74      1.00
  -11   23    9     -0.10      0.33
  -11   23    8      0.36      0.15
  -11   23    6      0.45      0.10
  -11   23    5      0.13      0.41
  -11   23    4      0.00     -0.11
  -11   23    3      0.26     -0.61
  -11   23    2      0.73     -0.18
  -11   23    1      0.26      0.17
   11   23    0     -0.78     -0.06
   11   23    1     -0.98     -0.30
   11   23    2     -1.12     -0.09
   11   23    3     -0.84      0.17
   11   23    4      0.61      0.10
   11   23    5      1.82      0.00
   11   23    6      2.36      0.07
   11   23    7      2.56     -0.10
   11   23    8      1.78     -0.40
   11   23    9      0.49     -0.19
  -11   21   10      0.05     -0.22
  -11   21    9     -0.64      0.87
  -11   21    8     -1.89      0.60
  -11   21    7     -1.89     -0.17
  -11   21    6     -0.53      0.04
  -11   21    5      0.38      0.37
  -11   21    4     -0.07     -0.04
  -11   21    3     -0.19      0.05
  -11   21    2      0.68      1.16
  -11   21    1      0.47      1.00
   11   21    0     -0.61     -0.32
   11   21    1     -0.85     -1.51
   11   21    2     -1.40     -1.29
   11   21    3     -1.77     -0.16
   11   21    4     -1.05      0.94
   11   21    5     -0.55      1.02
   11   21    6     -0.44     -0.11
   11   21    7     -0.31     -1.12
   11   21    8     -0.64     -0.81
   11   21    9     -0.77      0.39
   11   21   10     -0.30      1.17
   11   21   11     -0.14      0.86
  -11   19   12      0.46     -0.67
  -11   19   11      0.41     -0.66
  -11   19   10      0.61     -0.28
  -11   19    9      0.27      0.21
  -11   19    8     -0.56      0.24
  -11   19    7     -0.77      0.34
  -11   19    6     -0.17      0.81
  -11   19    5     -0.04      0.92
  -11   19    4     -0.94      0.45
  -11   19    3     -1.02      0.43
  -11   19    2      0.23      1.02
  -11   19    1      0.90      0.49
   11   19    0      1.04     -0.41
   11   19    1      1.18     -0.58
   11   19    2     -0.05     -0.52
   11   19    3     -0.84     -0.90
   11   19    4     -0.07     -0.60
   11   19    5     -0.28      0.30
   11   19    6     -1.69      0.57
   11   19    7     -2.24      0.46
   11   19    8     -1.57      0.55
   11   19    9     -0.16      0.67
   11   19   10      0.88      0.55
   11   19   11      0.57      0.15
   11   19   12     -0.08     -0.15
  -11   17   13      0.10     -0.18
  -11   17   12      0.21      0.47
  -11   17   11     -0.40      0.31
  -11   17   10     -0.25     -0.47
  -11   17    9      0.34     -0.81
  -11   17    8      0.42     -0.35
  -11   17    7      0.16      0.45
  -11   17    6      0.54      1.15
  -11   17    5      1.22      1.58
  -11   17    4      0.84      1.20
  -11   17    3     -0.08      0.21
  -11   17    2     -0.55     -0.10
  -11   17    1     -0.12      0.06
   11   17    0      2.27      1.00
   11   17    1      4.39      1.94
   11   17    2      3.28      1.36
   11   17    3      1.43     -0.26
   11   17    4      1.60     -0.66
   11   17    5      1.65     -0.44
   11   17    6      0.46     -1.01
   11   17    7     -0.58     -1.06
   11   17    8     -0.99     -0.22
   11   17    9     -0.96      0.13
   11   17   10     -0.83     -0.38
   11   17   11     -0.75     -0.91
   11   17   12     -0.14     -0.40
   11   17   13      0.84      0.91
  -11   15   14      0.70     -0.51
  -11   15   13      1.53     -0.52
  -11   15   12      0.80      0.29
  -11   15   11     -0.11      0.82
  -11   15   10     -0.25      0.49
  -11   15    9     -0.39     -0.24
  -11   15    8     -0.78     -0.73
  -11   15    7     -0.98     -0.70
  -11   15    6     -0.75      0.06
  -11   15    5     -0.96      1.54
  -11   15    4     -2.11      2.14
  -11   15    3     -2.64      1.33
  -11   15    2     -2.26      0.73
  -11   15    1     -1.90     -0.02
   11   15    0     -0.62     -0.19
   11   15    1      0.55      0.13
   11   15    2     -0.23      0.18
   11   15    3     -0.83      0.33
   11   15    4      0.48      1.55
   11   15    5      1.45      1.99
   11   15    6      1.02      0.55
   11   15    7      0.57     -0.48
   11   15    8      0.82     -0.43
   11   15    9      1.04     -0.37
   11   15   10      0.24     -0.23
   11   15   11     -0.99      0.07
   11   15   12     -1.00      0.62
   11   15   13      0.20      1.25
   11   15   14      1.09      1.05
  -11   13   14      0.99      0.21
  -11   13   13      0.89     -0.32
  -11   13   12     -0.13      0.16
  -11   13   11     -0.12      0.78
  -11   13   10      0.69      0.42
  -11   13    9      0.61     -0.70
  -11   13    8     -0.27     -0.95
  -11   13    7     -0.66      0.37
  -11   13    6      0.12      2.06
  -11   13    5      0.48      2.70
  -11   13    4     -0.97      1.36
  -11   13    3     -2.40     -0.19
  -11   13    2     -2.47      0.27
  -11   13    1     -1.94      0.00
   11   13    0     -0.81     -1.41
   11   13    1     -0.10     -1.93
   11   13    2     -0.18     -0.86
   11   13    3      0.37      0.45
   11   13    4      1.21      1.34
   11   13    5      0.58      1.19
   11   13    6     -0.70      0.38
   11   13    7     -0.46      0.22
   11   13    8      1.67     -0.17
   11   13    9      3.75     -1.29
   11   13   10      3.75     -1.67
   11   13   11      2.07     -1.28
   11   13   12      0.60     -0.57
   11   13   13      0.23      0.33
   11   13   14      0.42      0.66
  -11   11   15     -0.08      0.16
  -11   11   14      0.47     -0.78
  -11   11   13      0.52     -0.86
  -11   11   12     -0.37     -0.30
  -11   11   11     -0.13     -0.19
  -11   11   10      1.15     -0.40
  -11   11    9      2.24     -0.18
  -11   11    8      2.91      0.84
  -11   11    7      3.45      1.90
  -11   11    6      4.39      2.17
  -11   11    5      4.31      1.54
  -11   11    4      2.16     -0.35
  -11   11    3      0.75     -1.36
  -11   11    2      2.02      1.04
  -11   11    1      3.56      2.66
   11   11    0      2.78      0.58
   11   11    1      0.26     -2.01
   11   11    2     -0.68     -2.25
   11   11    3      1.71     -1.41
   11   11    4      3.27     -1.21
   11   11    5      1.13     -1.40
   11   11    6     -1.74     -0.64
   11   11    7     -1.98      1.25
   11   11    8     -0.23      1.97
   11   11    9      0.89      1.10
   11   11   10      0.57      0.28
   11   11   11     -0.04     -0.24
   11   11   12     -0.23      0.04
   11   11   13     -0.05      1.25
   11   11   14      0.24      1.70
   11   11   15      0.35      1.22
   11   11   16      0.40      0.91
  -11    9   16     -0.03     -0.34
  -11    9   15      0.41     -0.50
  -11    9   14      1.65     -0.53
  -11    9   13      1.21      0.21
  -11    9   12     -0.18      0.44
  -11    9   11     -0.16     -0.73
  -11    9   10      0.23     -1.68
  -11    9    9     -0.25     -0.98
  -11    9    8     -1.28      0.47
  -11    9    7     -1.49      0.73
  -11    9    6      0.81      0.22
  -11    9    5      3.36      0.34
  -11    9    4      2.66     -0.76
  -11    9    3      0.49     -2.89
  -11    9    2      0.40     -2.43
  -11    9    1      1.73     -1.28
   11    9    0      0.98     -1.34
   11    9    1     -2.80     -1.28
   11    9    2     -4.49      1.40
   11    9    3     -1.02      3.65
   11    9    4      2.11      1.80
   11    9    5      0.67     -2.36
   11    9    6     -2.23     -4.03
   11    9    7     -2.64     -1.83
   11    9    8     -1.17      0.87
   11    9    9     -0.28      2.04
   11    9   10     -0.09      1.96
   11    9   11      0.05      0.59
   11    9   12     -0.16     -0.74
   11    9   13     -0.18     -0.95
   11    9   14      0.00     -1.16
   11    9   15     -0.83     -1.41
   11    9   16     -1.84     -0.93
  -11    7   17      0.39      0.13
  -11    7   16      0.11      0.05
  -11    7   15      0.56      0.07
  -11    7   14      1.18     -0.26
  -11    7   13     -0.28     -0.23
  -11    7   12     -2.24      0.06
  -11    7   11     -2.31     -0.03
  -11    7   10     -1.40     -0.20
  -11    7    9     -0.91      0.07
  -11    7    8     -2.29      0.28
  -11    7    7     -4.57     -0.69
  -11    7    6     -3.77     -1.31
  -11    7    5     -0.87      0.79
  -11    7    4     -0.72      2.83
  -11    7    3     -3.07      2.23
  -11    7    2     -3.52      1.17
  -11    7    1     -0.22     -0.66
   11    7    0      2.58     -2.75
   11    7    1      1.23     -4.49
   11    7    2     -0.35     -2.28
   11    7    3      2.76      1.60
   11    7    4      5.93      1.86
   11    7    5      3.68     -1.67
   11    7    6     -1.17     -4.11
   11    7    7     -3.05     -2.92
   11    7    8     -1.86     -0.82
   11    7    9     -0.84      0.01
   11    7   10     -0.30      0.20
   11    7   11      0.11      0.25
   11    7   12     -0.28      0.30
   11    7   13      0.05      0.00
   11    7   14      1.25     -0.62
   11    7   15      0.65     -0.21
   11    7   16     -0.98      0.74
  -11    5   17      0.30     -1.10
  -11    5   16      0.35     -0.86
  -11    5   15      0.74     -0.40
  -11    5   14      0.88     -0.22
  -11    5   13     -0.18      0.13
  -11    5   12     -0.02      0.83
  -11    5   11      2.23      1.43
  -11    5   10      3.84      1.56
  -11    5    9      3.26      1.43
  -11    5    8      0.25      1.19
  -11    5    7     -2.53     -0.04
  -11    5    6     -1.16     -1.32
  -11    5    5      1.50     -0.45
  -11    5    4      0.61      1.15
  -11    5    3     -2.04      1.40
  -11    5    2     -1.32      1.11
  -11    5    1      5.30      0.02
   11    5    0     12.22     -0.26
   11    5    1     11.25     -2.34
   11    5    2      3.22     -3.17
   11    5    3     -1.94     -1.80
   11    5    4     -1.46     -0.87
   11    5    5     -0.30     -1.92
   11    5    6     -0.94     -3.46
   11    5    7     -1.02     -3.80
   11    5    8     -0.15     -3.08
   11    5    9     -0.58     -1.62
   11    5   10     -1.47      0.61
   11    5   11     -1.86      2.55
   11    5   12     -2.42      2.54
   11    5   13     -1.26     -0.12
   11    5   14      1.40     -2.87
   11    5   15      1.85     -2.22
   11    5   16      0.76      0.17
   11    5   17      0.77      0.46
  -11    3   17     -0.15      0.67
  -11    3   16     -0.51     -0.21
  -11    3   15      0.15     -0.65
  -11    3   14      0.35     -0.05
  -11    3   13     -0.95      0.56
  -11    3   12     -0.98      0.58
  -11    3   11      0.83      0.91
  -11    3   10      1.53      1.55
  -11    3    9      0.17      1.18
  -11    3    8     -2.44     -0.41
  -11    3    7     -2.94     -2.02
  -11    3    6      0.99     -2.31
  -11    3    5      4.39     -1.79
  -11    3    4      4.01     -2.44
  -11    3    3      3.67     -3.50
  -11    3    2      6.70     -3.17
  -11    3    1     14.18     -2.33
   11    3    0     20.90      0.12
   11    3    1     18.13      2.51
   11    3    2      5.58      5.17
   11    3    3     -4.58      6.45
   11    3    4     -5.49      4.55
   11    3    5     -2.44      1.59
   11    3    6     -1.49      0.25
   11    3    7     -1.06      0.06
   11    3    8      0.77     -0.44
   11    3    9      1.67     -1.40
   11    3   10      1.15     -2.37
   11    3   11     -0.49     -2.93
   11    3   12     -3.25     -2.92
   11    3   13     -3.74     -2.62
   11    3   14     -1.48     -1.42
   11    3   15     -0.55      1.26
   11    3   16     -0.69      3.03
   11    3   17     -0.05      1.84
  -11    1   17     -0.27      0.63
  -11    1   16      0.06      0.33
  -11    1   15      1.10      0.17
  -11    1   14      1.07      0.21
  -11    1   13     -0.92     -0.25
  -11    1   12     -2.20     -0.92
  -11    1   11     -1.76     -0.92
  -11    1   10     -1.06     -0.54
  -11    1    9     -0.58     -0.24
  -11    1    8     -0.49      0.50
  -11    1    7      1.69      2.57
  -11    1    6      6.76      5.41
  -11    1    5      7.43      5.65
  -11    1    4      0.97      1.95
  -11    1    3     -5.65     -0.92
  -11    1    2     -7.80     -0.42
  -11    1    1     -5.41     -0.47
   11    1    0     -2.48      0.23
   11    1    1     -7.41      0.07
   11    1    2    -16.09      1.15
   11    1    3    -15.72      3.05
   11    1    4     -4.58      3.04
   11    1    5      4.84      1.88
   11    1    6      4.55      1.15
   11    1    7      0.73     -0.01
   11    1    8     -0.08     -1.81
   11    1    9      0.38     -2.96
   11    1   10      0.54     -2.69
   11    1   11     -0.35     -1.00
   11    1   12     -3.32      1.24
   11    1   13     -4.76      2.28
   11    1   14     -2.52      1.68
   11    1   15      0.04      0.63
   11    1   16      1.53     -0.12
   11    1   17      1.92     -0.48
  -11   11   16      0.58      0.68
  -11   13   15      0.58      0.86
   11   13   15      0.37      0.54
  -11   21   11     -0.32     -0.93
  -11   23    7      0.68     -0.23
   11   27    1      0.32      0.23
   11   27    2      0.90     -0.79
   11   27    3      0.51     -1.03
  -12   26    3     -1.34      0.49
  -12   26    2     -0.64     -1.03
  -12   26    1      0.74     -1.83
   12   26    0      1.69     -0.67
   12   26    1      0.88      1.51
  -12   24    7     -0.85      0.37
  -12   24    6     -0.51      0.54
  -12   24    5     -0.41      1.19
  -12   24    4     -0.93      1.62
  -12   24    3     -1.59      1.03
  -12   24    2     -1.57      0.03
  -12   24    1     -0.61      0.24
   12   24    0     -0.30      1.64
   12   24    1     -0.61      2.92
   12   24    2     -0.31      1.96
   12   24    3      0.06      0.14
   12   24    4      0.30     -0.16
   12   24    5      0.49      0.87
   12   24    6      0.21      1.57
   12   24    7     -0.11      1.30
  -12   22    9     -0.14      0.00
  -12   22    8     -0.33     -0.14
  -12   22    7     -0.06     -0.50
  -12   22    6      0.49     -0.93
  -12   22    5      0.79     -0.58
  -12   22    4      0.77      0.24
  -12   22    3      0.15      0.30
  -12   22    2     -0.71     -0.65
  -12   22    1     -0.94     -1.33
   12   22    0     -0.53     -0.81
   12   22    1     -0.04      0.35
   12   22    2      0.74      0.79
   12   22    3      0.51      0.51
   12   22    4      0.09      0.21
   12   22    5      0.15      0.26
   12   22    6     -0.08      0.51
   12   22    7     -0.31      0.64
   12   22    8     -0.23      0.47
   12   22    9     -0.29      0.08
  -12   20   10      0.54      1.74
  -12   20    9     -0.10      0.62
  -12   20    8      0.13      0.55
  -12   20    7      0.42      0.28
  -12   20    6      0.24     -0.53
  -12   20    5      0.55     -0.58
  -12   20    4      1.59      0.15
  -12   20    3      1.81      0.24
  -12   20    2      1.03     -0.39
  -12   20    1      0.13     -0.38
   12   20    0     -0.69      0.48
   12   20    1     -0.80      1.46
   12   20    2      0.03      1.49
   12   20    3      0.18      0.47
   12   20    4      0.08     -0.56
   12   20    5      0.28     -0.51
   12   20    6      0.46      0.00
   12   20    7      1.08      0.00
   12   20    8      1.59      0.16
   12   20    9      0.99      0.61
   12   20   10      0.04      0.46
   12   20   11     -0.32     -0.12
  -12   18   12      0.61     -0.29
  -12   18   11      1.17     -0.81
  -12   18   10      0.91     -1.86
  -12   18    9      0.75     -1.03
  -12   18    8      0.62      1.09
  -12   18    7     -0.39      1.14
  -12   18    6     -1.46     -0.67
  -12   18    5     -0.79     -1.47
  -12   18    4      0.67     -0.87
  -12   18    3      0.81     -0.57
  -12   18    2      0.50     -0.76
  -12   18    1      0.61     -0.77
   12   18    0      0.24     -1.34
   12   18    1     -0.08     -0.64
   12   18    2      0.17      0.24
   12   18    3     -0.29      0.02
   12   18    4     -0.93     -0.79
   12   18    5     -1.17      0.08
   12   18    6     -1.06      1.49
   12   18    7     -0.28      0.91
   12   18    8      0.44     -0.37
   12   18    9      0.38     -0.72
   12   18   10      0.02     -0.97
   12   18   11     -0.42     -1.32
   12   18   12     -0.68     -1.27
  -12   16   13     -1.07     -0.21
  -12   16   12     -0.40     -0.23
  -12   16   11     -0.03     -0.94
  -12   16   10     -0.30     -1.40
  -12   16    9     -0.21     -0.01
  -12   16    8     -0.36      1.53
  -12   16    7     -1.86      0.68
  -12   16    6     -3.07     -0.98
  -12   16    5     -1.62     -0.78
  -12   16    4      1.01      0.74
  -12   16    3      2.24      1.67
  -12   16    2      2.84      2.02
  -12   16    1      3.35      1.88
   12   16    0      2.63      0.11
   12   16    1      1.88     -0.85
   12   16    2      0.64     -0.45
   12   16    3     -0.73     -0.40
   12   16    4     -0.19     -1.73
   12   16    5      1.61     -1.75
   12   16    6      2.06     -0.48
   12   16    7      0.66     -0.45
   12   16    8     -1.17     -0.81
   12   16    9     -1.39     -0.49
   12   16   10      0.02     -0.46
   12   16   11      0.61     -0.83
   12   16   12     -0.20     -1.34
   12   16   13     -0.67     -1.93
  -12   14   14     -1.13     -0.08
  -12   14   13     -1.30      0.27
  -12   14   12      0.38      0.28
  -12   14   11      1.10     -0.45
  -12   14   10      0.55     -1.07
  -12   14    9      0.35      0.07
  -12   14    8      0.30      1.61
  -12   14    7     -0.64      0.86
  -12   14    6     -1.13     -1.30
  -12   14    5      0.72     -1.89
  -12   14    4      2.94     -0.64
  -12   14    3      2.77     -0.03
  -12   14    2      0.81     -0.30
  -12   14    1     -1.42      0.19
   12   14    0     -2.87      1.26
   12   14    1     -2.33      1.74
   12   14    2     -2.19      2.08
   12   14    3     -2.53      1.62
   12   14    4     -0.50     -0.17
   12   14    5      2.92     -0.68
   12   14    6      4.33      0.30
   12   14    7      2.95      0.45
   12   14    8      0.45      0.18
   12   14    9     -0.74      0.15
   12   14   10     -0.40     -0.03
   12   14   11     -0.59      0.02
   12   14   12     -1.33     -0.11
   12   14   13     -0.97     -0.67
   12   14   14      0.14     -0.82
  -12   12   14     -1.05     -0.71
  -12   12   13      0.43     -0.94
  -12   12   12      1.91     -1.17
  -12   12   11      1.47     -1.13
  -12   12   10      0.56     -1.01
  -12   12    9      0.48     -0.35
  -12   12    8      0.35      0.11
  -12   12    7     -0.74     -1.03
  -12   12    6     -1.61     -2.97
  -12   12    5     -0.93     -3.16
  -12   12    4     -0.13     -1.19
  -12   12    3     -0.54     -0.07
  -12   12    2     -1.59     -0.33
  -12   12    1     -2.23      0.37
   12   12    0     -1.40      1.33
   12   12    1      0.31      0.63
   12   12    2     -0.74     -0.35
   12   12    3     -3.29      0.12
   12   12    4     -2.21      0.82
   12   12    5      1.47      1.40
   12   12    6      3.22      1.50
   12   12    7      1.81      0.61
   12   12    8     -0.69     -0.06
   12   12    9     -1.48     -0.17
   12   12   10     -0.54     -0.02
   12   12   11     -0.25      0.63
   12   12   12     -0.98      0.80
   12   12   13     -1.23      0.69
   12   12   14     -0.74      1.43
  -12   10   15     -0.77     -1.10
  -12   10   14     -0.99     -0.14
  -12   10   13      0.02     -0.26
  -12   10   12     -0.17     -0.85
  -12   10   11     -2.40     -0.50
  -12   10   10     -4.01      0.57
  -12   10    9     -3.33      1.13
  -12   10    8     -1.21      0.16
  -12   10    7      0.26     -1.69
  -12   10    6      0.19     -2.83
  -12   10    5     -0.44     -2.27
  -12   10    4     -1.07     -0.80
  -12   10    3     -1.73     -0.86
  -12   10    2     -2.99     -1.85
  -12   10    1     -4.28     -0.98
   12   10    0     -2.31     -0.34
   12   10    1      1.70     -0.21
   12   10    2      1.67     -1.41
   12   10    3     -1.88     -1.88
   12   10    4     -2.78     -2.00
   12   10    5     -0.95     -1.40
   12   10    6     -0.07      0.03
   12   10    7     -0.87      0.68
   12   10    8     -1.35     -0.25
   12   10    9      0.11     -2.09
   12   10   10      1.99     -2.51
   12   10   11      1.89     -0.70
   12   10   12      0.30      0.44
   12   10   13     -0.61     -0.13
   12   10   14     -0.01     -0.51
   12   10   15      0.74     -0.71
  -12    8   16     -0.36     -0.87
  -12    8   15     -0.44     -0.60
  -12    8   14      0.01     -0.21
  -12    8   13      1.12     -0.95
  -12    8   12      0.68     -1.45
  -12    8   11     -1.16     -0.16
  -12    8   10     -2.06      2.41
  -12    8    9     -1.15      4.09
  -12    8    8      1.31      3.46
  -12    8    7      3.90      2.09
  -12    8    6      5.39      1.86
  -12    8    5      5.70      2.31
  -12    8    4      4.62      1.71
  -12    8    3      2.59     -0.85
  -12    8    2     -0.27     -2.74
  -12    8    1     -2.84     -1.19
   12    8    0     -1.44      0.57
   12    8    1      2.90      1.95
   12    8    2      2.93      0.93
   12    8    3     -0.90      0.37
   12    8    4     -1.61      0.68
   12    8    5      1.40      1.94
   12    8    6      3.68      3.90
   12    8    7      2.91      4.57
   12    8    8      1.00      2.98
   12    8    9      0.74      0.61
   12    8   10      1.75     -0.12
   12    8   11      2.31      0.49
   12    8   12      2.15     -0.41
   12    8   13      1.89     -2.32
   12    8   14      2.18     -2.79
   12    8   15      2.07     -2.35
  -12    6   16     -0.18     -0.30
  -12    6   15     -0.52     -0.14
  -12    6   14     -0.28      0.18
  -12    6   13      0.44      0.22
  -12    6   12     -0.03      0.19
  -12    6   11     -0.98      0.19
  -12    6   10     -1.27      0.66
  -12    6    9     -1.21      1.52
  -12    6    8     -0.73      1.31
  -12    6    7     -0.44     -0.10
  -12    6    6     -0.21     -1.06
  -12    6    5      0.84     -0.72
  -12    6    4      1.61     -0.37
  -12    6    3      1.33     -1.61
  -12    6    2     -0.40     -2.52
  -12    6    1     -2.98     -1.24
   12    6    0     -1.79     -0.77
   12    6    1      2.35     -1.38
   12    6    2      2.82     -2.83
   12    6    3     -0.52     -2.49
   12    6    4     -1.76     -1.79
   12    6    5     -0.25     -1.65
   12    6    6      0.19     -1.04
   12    6    7     -2.05     -0.71
   12    6    8     -4.00     -1.31
   12    6    9     -2.76     -0.96
   12    6   10      0.15      1.58
   12    6   11      2.29      3.58
   12    6   12      2.38      2.42
   12    6   13      0.69      0.80
   12    6   14     -0.17      1.29
   12    6   15      0.15      1.78
   12    6   16     -0.56      1.13
  -12    4   17     -0.21     -0.15
  -12    4   16     -0.22     -0.07
  -12    4   15     -0.15      1.04
  -12    4   14      0.55      1.75
  -12    4   13      1.17      1.19
  -12    4   12      0.13      0.32
  -12    4   11     -1.50     -0.17
  -12    4   10     -2.33     -0.20
  -12    4    9     -2.02      0.14
  -12    4    8     -1.13      0.00
  -12    4    7     -2.21     -0.98
  -12    4    6     -4.08     -1.55
  -12    4    5     -2.45     -0.31
  -12    4    4      1.35      1.60
  -12    4    3      3.19      2.13
  -12    4    2      1.04      2.71
  -12    4    1     -3.66      4.28
   12    4    0     -5.03      3.46
   12    4    1     -2.95      0.14
   12    4    2     -3.65     -3.33
   12    4    3     -6.54     -2.74
   12    4    4     -5.60     -0.35
   12    4    5     -1.40      0.28
   12    4    6      0.60     -0.37
   12    4    7     -1.26     -1.04
   12    4    8     -2.76     -0.83
   12    4    9     -1.42      0.89
   12    4   10      0.59      2.08
   12    4   11      2.45     -0.12
   12    4   12      3.35     -3.21
   12    4   13      1.59     -1.34
   12    4   14     -0.26      4.08
   12    4   15     -0.03      5.63
   12    4   16      0.15      2.36
  -12    2   17      0.95     -1.45
  -12    2   16      0.55     -1.41
  -12    2   15      0.08     -0.16
  -12    2   14      0.92      0.37
  -12    2   13      1.83     -0.48
  -12    2   12      0.81     -1.02
  -12    2   11     -0.50     -0.77
  -12    2   10      0.09     -0.78
  -12    2    9      3.13     -0.57
  -12    2    8      6.35      0.83
  -12    2    7      4.35      1.81
  -12    2    6     -1.29      0.60
  -12    2    5     -2.49     -0.83
  -12    2    4      1.46     -0.42
  -12    2    3      4.96      0.85
  -12    2    2      3.89      2.31
  -12    2    1     -0.38      3.74
   12    2    0     -0.61      5.11
   12    2    1      4.75      4.95
   12    2    2      6.65      3.49
   12    2    3      2.13      3.40
   12    2    4     -1.38      4.08
   12    2    5      0.46      3.18
   12    2    6      3.74      0.90
   12    2    7      3.93     -1.85
   12    2    8      2.79     -3.48
   12    2    9      2.49     -1.97
   12    2   10      1.59      0.91
   12    2   11      0.73      1.29
   12    2   12      0.13      0.00
   12    2   13     -1.92      0.93
   12    2   14     -3.27      3.13
   12    2   15     -2.38      2.34
   12    2   16     -1.83     -0.84
  -12    0   17      1.76     -0.78
  -12    0   16      0.27     -0.67
  -12    0   15     -1.19     -0.29
  -12    0   14     -0.66     -0.01
  -12    0   12     -0.68     -0.47
  -12    0   11     -1.05     -0.24
  -12    0   10      1.01     -0.19
  -12    0    9      4.79     -0.37
  -12    0    8      6.80      0.11
  -12    0    7      1.44      0.48
  -12    0    6     -8.64     -0.22
  -12    0    5    -13.58     -0.85
  -12    0    4    -11.15     -1.11
  -12    0    3     -6.58     -1.80
  -12    0    2     -5.43     -1.64
  -12    0    1     -7.67     -0.22
   12    0    0     -4.32     -1.31
   12    0    1      7.22     -3.78
   12    0    2     15.04     -6.04
   12    0    3     11.89     -4.35
   12    0    4      4.95     -0.53
   12    0    5      3.07      0.80
   12    0    6      5.53      0.23
   12    0    7      6.65      0.09
   12    0    8      6.23      0.39
   12    0    9      5.93      0.66
   12    0   10      4.17      0.43
   12    0   11      1.46     -0.31
   12    0   12     -0.73     -0.51
   12    0   13     -2.11     -0.01
   12    0   14     -0.95      0.35
   12    0   15      1.37      0.44
   12    0   16      1.03      0.25
   12    2   17     -1.74     -2.12
   12    8   16      0.78     -1.84
  -12   12   15     -0.77     -0.97
   12   12   15     -0.43      1.84
   12   16   14     -0.45     -2.02
  -12   20   11      1.27      2.47
   12   26    2      0.39      2.21
   12   26    3      0.14      1.14
   12   26    4     -0.38      0.25
  -13   25    4      0.72     -0.68
  -13   25    3      0.24     -1.12
  -13   25    2      0.04     -0.65
  -13   25    1     -0.41     -0.09
   13   25    0     -0.87     -0.22
   13   25    1     -0.86     -0.56
  -13   23    6     -0.32      0.42
  -13   23    5     -0.16     -0.44
  -13   23    4     -0.31     -0.96
  -13   23    3     -0.32     -0.72
  -13   23    2      0.20     -0.26
  -13   23    1      0.76     -0.23
   13   23    0      1.26     -0.70
   13   23    1      1.14     -0.57
   13   23    2      0.82     -0.16
   13   23    3      0.15     -0.73
   13   23    4     -1.03     -1.95
   13   23    5     -1.72     -2.51
   13   23    6     -1.68     -2.11
   13   23    7     -1.52     -1.27
   13   23    8     -1.26     -0.43
  -13   21   10     -0.25     -1.32
  -13   21    9      0.40     -2.19
  -13   21    8      1.05     -1.47
  -13   21    7      0.94      0.35
  -13   21    6      0.40      1.07
  -13   21    5     -0.19      0.83
  -13   21    4     -0.65      0.49
  -13   21    3     -0.46     -0.24
  -13   21    2      0.16     -0.84
  -13   21    1      0.49     -0.25
   13   21    0      0.57      0.49
   13   21    1     -0.18      1.16
   13   21    2     -0.55      1.08
   13   21    3     -0.44      0.23
   13   21    4     -0.22     -1.01
   13   21    5      0.46     -1.62
   13   21    6      0.84     -0.78
   13   21    7      0.11      0.28
   13   21    8     -0.87     -0.11
   13   21    9     -1.20     -1.10
   13   21   10     -0.83     -1.15
  -13   19   11     -1.02      0.24
  -13   19    9     -0.47     -0.18
  -13   19    8     -0.08     -0.57
  -13   19    7      0.12     -0.44
  -13   19    6      0.33     -0.53
  -13   19    5      0.22     -0.51
  -13   19    4     -0.14     -0.42
  -13   19    3     -0.18     -0.99
  -13   19    2     -0.09     -1.45
  -13   19    1     -0.32     -0.61
   13   19    0     -0.64      0.14
   13   19    1     -0.88      0.07
   13   19    2     -0.22     -0.28
   13   19    3      0.10      0.68
   13   19    4     -0.22      1.37
   13   19    5      0.42      0.13
   13   19    6      1.49     -0.99
   13   19    7      1.39     -0.95
   13   19    8      0.22     -1.36
   13   19    9     -0.91     -1.94
   13   19   10     -0.80     -1.44
   13   19   11      0.24     -0.31
  -13   17   12      0.16     -0.56
  -13   17   11     -0.08      0.12
  -13   17   10     -0.21      1.32
  -13   17    9     -0.34      0.80
  -13   17    8      0.00     -0.20
  -13   17    7      0.79     -0.04
  -13   17    6      0.89      0.33
  -13   17    5     -0.22      0.29
  -13   17    4     -1.11      0.12
  -13   17    3     -0.58     -0.25
  -13   17    2      0.43     -0.66
  -13   17    1      0.23     -0.36
   13   17    0     -1.32     -0.04
   13   17    1     -2.53     -0.47
   13   17    2     -1.44     -1.17
   13   17    3     -0.46      0.08
   13   17    4     -1.28      1.80
   13   17    5     -2.19      1.52
   13   17    6     -2.22      1.03
   13   17    7     -1.30      1.17
   13   17    8     -0.02      0.36
   13   17    9      0.38     -0.19
   13   17   10      0.43      0.76
   13   17   11      0.99      1.60
   13   17   12      1.27      1.33
  -13   15   13      0.19      0.69
  -13   15   12      0.21     -0.16
  -13   15   11      0.72      0.24
  -13   15   10      0.97      0.88
  -13   15    9      0.87      0.08
  -13   15    8      1.07     -0.40
  -13   15    7      1.28      0.63
  -13   15    6      0.62      1.42
  -13   15    5     -0.47      0.94
  -13   15    4     -0.75     -0.09
  -13   15    3     -0.29     -1.01
  -13   15    2      0.38     -1.55
  -13   15    1      0.90     -1.03
   13   15    0      0.87     -0.98
   13   15    1      1.30     -1.16
   13   15    2      3.11     -2.23
   13   15    3      3.29     -2.43
   13   15    4      0.94     -2.37
   13   15    5     -1.46     -3.07
   13   15    6     -2.76     -2.19
   13   15    7     -2.55     -0.31
   13   15    8     -1.46     -0.31
   13   15    9     -0.96     -0.65
   13   15   10     -0.44      0.26
   13   15   11      0.74      0.78
   13   15   12      1.28      0.43
   13   15   13      0.93      0.01
  -13   13   13     -1.10      1.35
  -13   13   12     -0.94      0.83
  -13   13   11      0.12      0.51
  -13   13   10      0.28      0.48
  -13   13    9     -0.06      0.09
  -13   13    8      0.66     -0.26
  -13   13    7      1.51     -0.73
  -13   13    6      0.45     -1.55
  -13   13    5     -1.54     -1.76
  -13   13    4     -2.28     -0.92
  -13   13    3     -1.70      0.20
  -13   13    2     -0.43      0.93
  -13   13    1      0.24      1.72
   13   13    0     -0.65      1.53
   13   13    1     -0.26      1.57
   13   13    2      2.39      0.88
   13   13    3      3.54      0.69
   13   13    4      2.17      0.63
   13   13    5      0.68     -0.21
   13   13    6     -0.42      0.08
   13   13    7     -1.18      0.95
   13   13    8     -1.84      0.54
   13   13    9     -2.67      0.60
   13   13   10     -2.14      1.41
   13   13   11     -0.33      1.33
   13   13   12      0.28      1.12
   13   13   13     -0.40      1.16
   13   13   14     -0.54      0.81
  -13   11   14      0.54      0.71
  -13   11   13     -1.17      1.12
  -13   11   12     -1.11      1.12
  -13   11   11      0.22      1.19
  -13   11   10      0.00      0.95
  -13   11    9     -1.35      0.29
  -13   11    8     -1.77      0.15
  -13   11    7     -1.74      0.16
  -13   11    6     -2.38     -0.23
  -13   11    5     -2.21     -0.44
  -13   11    4     -0.71     -0.26
  -13   11    3      0.32     -0.42
  -13   11    2      0.74     -1.59
  -13   11    1      0.25     -2.37
   13   11    0     -1.75     -2.21
   13   11    1     -1.64      0.36
   13   11    2      0.89      1.66
   13   11    3      1.26      2.06
   13   11    4     -0.41      2.68
   13   11    5     -0.55      2.70
   13   11    6      0.78      2.27
   13   11    7      2.17      1.17
   13   11    8      2.38     -0.16
   13   11    9      0.92      0.12
   13   11   10     -0.30      0.49
   13   11   11     -0.20     -0.61
   13   11   12      0.07     -1.03
   13   11   13      0.12     -0.58
   13   11   14      0.52     -0.74
   13   11   15      1.04     -0.99
  -13    9   15      0.04      0.27
  -13    9   14     -0.51      0.09
  -13    9   13     -1.00     -0.26
  -13    9   12      0.24     -0.41
  -13    9   11      1.61      0.16
  -13    9   10      1.60      0.37
  -13    9    9      1.52      0.00
  -13    9    8      2.08      0.35
  -13    9    7      1.57      0.67
  -13    9    6     -0.62     -0.39
  -13    9    5     -1.81     -1.66
  -13    9    4     -1.07     -1.01
  -13    9    3      0.13      1.27
  -13    9    2      1.96      2.52
  -13    9    1      2.47      2.54
   13    9    0     -0.16      2.34
   13    9    1     -1.09      2.40
   13    9    2      1.21      0.06
   13    9    3      1.51     -1.85
   13    9    4     -0.30     -0.22
   13    9    5     -0.75      2.34
   13    9    6      0.11      2.99
   13    9    7      1.61      1.40
   13    9    8      2.91     -0.74
   13    9    9      2.41     -1.30
   13    9   10      0.59     -0.91
   13    9   11     -0.43     -0.29
   13    9   12      0.40      0.99
   13    9   13      1.53      1.62
   13    9   14      1.23      1.57
   13    9   15      0.63      2.12
  -13    7   16     -0.37      0.73
  -13    7   15     -0.22      0.20
  -13    7   14     -0.41     -0.25
  -13    7   13     -0.11     -0.42
  -13    7   12      1.40     -0.46
  -13    7   11      2.52     -0.25
  -13    7   10      2.81     -0.73
  -13    7    9      3.12     -1.72
  -13    7    8      3.31     -1.63
  -13    7    7      2.44     -1.12
  -13    7    6      0.46     -1.87
  -13    7    5     -0.81     -3.15
  -13    7    4     -0.85     -2.65
  -13    7    3     -0.08     -0.17
  -13    7    2      2.16      1.72
  -13    7    1      2.46      2.42
   13    7    0     -1.65      2.35
   13    7    1     -3.53      2.84
   13    7    2     -1.25      1.14
   13    7    3     -0.89     -0.60
   13    7    4     -2.74      0.21
   13    7    5     -3.18      1.21
   13    7    6     -2.29      1.23
   13    7    7     -0.43      1.44
   13    7    8      1.97      1.56
   13    7    9      2.94      0.77
   13    7   10      1.44     -0.47
   13    7   11     -0.50     -0.68
   13    7   12      0.18     -0.61
   13    7   13      1.96     -2.33
   13    7   14      1.16     -3.24
   13    7   15     -0.75     -0.83
  -13    5   16      0.10      1.23
  -13    5   15     -0.01      0.41
  -13    5   14     -0.42     -0.06
  -13    5   13     -0.06     -0.48
  -13    5   12      0.42     -1.28
  -13    5   11     -0.76     -1.60
  -13    5   10     -2.19     -1.56
  -13    5    9     -2.10     -1.66
  -13    5    8     -0.65     -1.68
  -13    5    7      1.43     -1.85
  -13    5    6      2.85     -2.16
  -13    5    5      3.12     -1.82
  -13    5    4      2.44     -0.33
  -13    5    3      2.23      1.19
  -13    5    2      4.07      0.96
  -13    5    1      3.19     -0.27
   13    5    0     -3.06     -0.64
   13    5    1     -6.12      1.37
   13    5    2     -2.44      1.79
   13    5    3      0.08      0.63
   13    5    4     -1.88      0.62
   13    5    5     -4.44      1.05
   13    5    6     -4.24      1.55
   13    5    7     -1.14      3.05
   13    5    8      1.66      3.63
   13    5    9      1.78      0.97
   13    5   10      0.05     -2.89
   13    5   11     -1.42     -3.73
   13    5   12     -0.73     -2.44
   13    5   13      0.46     -3.27
   13    5   14     -0.54     -4.72
   13    5   15     -1.79     -3.21
  -13    3   16      0.69      0.55
  -13    3   15      0.28      0.39
  -13    3   14     -0.35      0.27
  -13    3   13      0.42      0.44
  -13    3   12      1.06      0.50
  -13    3   11     -0.52      0.20
  -13    3   10     -2.27     -0.71
  -13    3    9     -2.64     -1.49
  -13    3    8     -1.96     -1.05
  -13    3    7     -0.02      0.12
  -13    3    6      1.97      1.21
  -13    3    5      2.02      2.13
  -13    3    4     -0.75      2.79
  -13    3    3     -3.87      2.55
  -13    3    2     -3.67      1.38
  -13    3    1     -4.45      0.60
   13    3    0     -9.76      0.45
   13    3    1    -11.60      0.34
   13    3    2     -5.93     -1.76
   13    3    3     -0.66     -3.63
   13    3    4     -0.62     -2.12
   13    3    5     -2.57     -0.16
   13    3    6     -2.39     -0.23
   13    3    7     -0.82     -0.23
   13    3    8     -1.81      0.49
   13    3    9     -4.12      0.13
   13    3   10     -3.77      0.10
   13    3   11     -1.55      4.19
   13    3   12      0.20     10.38
   13    3   13      0.40     11.10
   13    3   14     -0.39      4.85
   13    3   15      0.16     -1.76
  -13    1   16     -0.78      0.35
  -13    1   15     -1.15      0.27
  -13    1   14     -1.55      0.52
  -13    1   13     -0.07      1.20
  -13    1   12      1.90      1.61
  -13    1   11      1.41      1.46
  -13    1   10     -0.67      1.06
  -13    1    9     -2.63      0.94
  -13    1    8     -2.99      0.90
  -13    1    7     -0.83     -0.04
  -13    1    6      1.20     -1.38
  -13    1    5      0.57     -1.07
  -13    1    4     -1.97      0.88
  -13    1    3     -2.85      1.58
  -13    1    2      1.50      0.31
  -13    1    1      6.14      0.10
   13    1    0      5.19      0.57
   13    1    1      4.54      1.79
   13    1    2      7.04      1.25
   13    1    3      6.93      0.16
   13    1    4      2.77      1.16
   13    1    5     -0.83      2.09
   13    1    6     -1.05      0.95
   13    1    7     -0.47      0.15
   13    1    8     -2.67      1.03
   13    1    9     -4.59      1.99
   13    1   10     -2.40      1.91
   13    1   11      1.71      1.19
   13    1   12      5.58      0.44
   13    1   13      8.13     -0.50
   13    1   14      7.45     -1.59
   13    1   15      4.41     -1.95
   13    1   16      1.39     -1.10
   13    5   16     -1.14     -0.95
   13    7   16     -0.78      1.15
  -13   13   14     -0.34      1.03
  -13   19   10     -0.97      0.35
  -13   23    7     -0.12      0.24
   13   25    2      0.04     -0.68
   13   25    3      0.83     -0.91
   13   25    4      0.55     -0.97
  -14   24    5     -0.49     -0.51
  -14   24    4     -0.04     -0.19
  -14   24    3      0.63      0.25
  -14   24    2      0.71      0.54
  -14   24    1      0.29      0.58
   14   24    0     -0.24     -0.21
   14   24    1     -0.15     -1.47
   14   24    2     -0.28     -1.05
  -14   22    8      0.34      1.65
  -14   22    6     -0.58      0.46
  -14   22    5     -0.68      0.25
  -14   22    4      0.26     -0.36
  -14   22    3      0.61     -0.59
  -14   22    2      0.23      0.39
  -14   22    1     -0.06      1.91
   14   22    0     -0.16      1.76
   14   22    1     -0.31      0.66
   14   22    2     -0.24      0.07
   14   22    3      0.37      0.70
   14   22    4      0.63      1.51
   14   22    5      0.38      1.48
   14   22    6      0.43      0.74
   14   22    7      0.82      0.07
  -14   20    9     -0.17      0.98
  -14   20    8     -0.21      0.17
  -14   20    7     -0.32     -0.65
  -14   20    6     -0.68     -0.07
  -14   20    5     -0.61      0.14
  -14   20    4     -0.39     -0.48
  -14   20    3     -0.72     -0.40
  -14   20    2     -0.72      0.46
  -14   20    1      0.20      0.64
   14   20    0      0.93     -0.46
   14   20    1      0.69     -1.41
   14   20    2      0.20     -1.60
   14   20    3      0.36     -1.66
   14   20    4      0.46     -1.20
   14   20    5      0.27     -0.15
   14   20    6      0.12      0.46
   14   20    7     -0.10      0.39
   14   20    8      0.16      0.01
   14   20    9      0.78     -0.58
   14   20   10      0.73     -0.79
  -14   18   11     -0.22      0.14
  -14   18    9     -0.45      1.54
  -14   18    8     -0.83     -0.15
  -14   18    7     -0.69     -1.29
  -14   18    6      0.13     -0.85
  -14   18    5      1.08     -0.67
  -14   18    4      1.08     -0.74
  -14   18    3      0.15     -0.06
  -14   18    2     -0.24      0.72
  -14   18    1      0.41      0.89
   14   18    0      0.83      0.97
   14   18    1      0.34      1.23
   14   18    2     -0.39      0.87
   14   18    3     -0.12     -0.24
   14   18    4      0.76     -0.24
   14   18    5      1.86      0.47
   14   18    6      2.50      0.29
   14   18    7      1.87      0.46
   14   18    8      1.13      1.41
   14   18    9      0.91      1.31
   14   18   10      0.41      0.53
   14   18   11     -0.07      0.18
  -14   16   12     -0.67      0.49
  -14   16   11     -0.87      0.75
  -14   16   10     -0.22      1.06
  -14   16    9      0.01      1.02
  -14   16    8     -0.61      0.34
  -14   16    7     -0.60      0.00
  -14   16    6      0.87     -0.38
  -14   16    5      2.26     -1.48
  -14   16    4      1.81     -2.06
  -14   16    3      0.02     -1.65
  -14   16    2     -1.26     -1.41
  -14   16    1     -1.38     -1.24
   14   16    0     -1.59     -0.02
   14   16    1     -2.32      1.26
   14   16    2     -2.31      1.43
   14   16    3     -0.99      0.68
   14   16    4     -0.14      1.34
   14   16    5     -0.02      1.76
   14   16    6     -0.08      0.02
   14   16    7     -0.20     -0.72
   14   16    8      0.32      0.59
   14   16    9      0.61      0.88
   14   16   10     -0.34      0.14
   14   16   11     -0.84     -0.19
   14   16   12     -0.34     -0.18
  -14   14   13      0.31     -1.07
  -14   14   12     -1.04     -1.13
  -14   14   11     -1.85     -0.76
  -14   14   10     -0.87      0.08
  -14   14    9      0.04      0.11
  -14   14    8     -0.46     -0.77
  -14   14    7     -0.82     -0.66
  -14   14    6     -0.16      0.42
  -14   14    5      0.00      0.89
  -14   14    4     -1.02      0.78
  -14   14    3     -1.87      0.55
  -14   14    2     -0.97     -0.13
  -14   14    1      1.57     -1.06
   14   14    0      2.64     -1.47
   14   14    1      0.91     -1.61
   14   14    2     -0.76     -1.69
   14   14    3     -0.61     -1.61
   14   14    4     -0.83      0.36
   14   14    5     -2.04      1.48
   14   14    6     -3.22     -0.55
   14   14    7     -3.28     -1.79
   14   14    8     -1.10     -0.74
   14   14    9      1.16     -0.26
   14   14   10      0.82     -0.16
   14   14   11     -0.23      0.17
   14   14   12     -0.03     -0.27
   14   14   13      0.15     -0.63
  -14   12   13     -0.24     -0.16
  -14   12   12     -1.11     -0.27
  -14   12   11     -1.69     -0.42
  -14   12   10     -0.85     -0.36
  -14   12    9      0.08     -0.82
  -14   12    8      0.02     -1.28
  -14   12    7      0.01      0.02
  -14   12    6      0.32      2.09
  -14   12    5     -0.12      2.68
  -14   12    4     -0.86      1.83
  -14   12    3     -1.11      0.75
  -14   12    2     -0.38      0.03
  -14   12    1      1.67     -0.03
   14   12    0      2.26      0.26
   14   12    1      0.57      1.36
   14   12    2      0.05      1.81
   14   12    3      1.75      0.40
   14   12    4      1.96     -0.77
   14   12    5      0.14     -1.81
   14   12    6     -1.89     -2.60
   14   12    7     -2.54     -0.24
   14   12    8     -0.30      2.74
   14   12    9      2.66      1.67
   14   12   10      2.86     -0.69
   14   12   11      1.31     -0.79
   14   12   12      0.50     -0.02
   14   12   13      0.24     -0.25
  -14   10   14      0.12      0.49
  -14   10   13      0.36      0.38
  -14   10   12     -0.25      0.63
  -14   10   11     -0.09      0.62
  -14   10   10      1.45      0.47
  -14   10    9      2.33      0.14
  -14   10    8      1.56      0.18
  -14   10    7      1.00      1.17
  -14   10    6      1.22      1.97
  -14   10    5      0.84      1.63
  -14   10    4      0.06      0.63
  -14   10    3     -0.72     -0.36
  -14   10    2     -0.55     -0.49
  -14   10    1      1.71      0.46
   14   10    0      2.16      1.09
   14   10    1     -1.23      0.80
   14   10    2     -2.64      0.80
   14   10    3      0.34      0.82
   14   10    4      3.14      1.22
   14   10    5      3.72      0.07
   14   10    6      2.51     -2.54
   14   10    7      0.28     -2.19
   14   10    8     -0.82      0.52
   14   10    9     -0.64      1.26
   14   10   10     -0.62      0.42
   14   10   11     -0.52     -0.02
   14   10   12      0.11      0.27
   14   10   13      0.58      0.68
   14   10   14      0.42     -0.25
  -14    8   14      0.19      0.24
  -14    8   13     -0.39      1.05
  -14    8   12     -1.22      1.81
  -14    8   11     -0.84      1.18
  -14    8   10      0.17     -0.11
  -14    8    9     -0.26     -1.04
  -14    8    8     -2.20     -1.12
  -14    8    7     -3.44     -0.77
  -14    8    6     -3.44     -1.12
  -14    8    5     -3.16     -1.73
  -14    8    4     -2.45     -1.84
  -14    8    3     -2.49     -2.01
  -14    8    2     -2.80     -2.43
  -14    8    1     -0.58     -2.80
   14    8    0      0.81     -3.53
   14    8    1     -1.39     -3.85
   14    8    2     -1.87     -1.96
   14    8    3      1.14     -0.32
   14    8    4      2.41      0.21
   14    8    5      0.77     -0.86
   14    8    6     -1.38     -3.37
   14    8    7     -2.44     -4.44
   14    8    8     -1.93     -2.80
   14    8    9     -1.20     -0.03
   14    8   10     -1.14      1.65
   14    8   11     -1.46      0.86
   14    8   12     -2.63      0.53
   14    8   13     -4.31      2.94
   14    8   14     -4.53      3.60
   14    8   15     -2.52      0.93
  -14    6   15      0.27      0.21
  -14    6   14     -0.08      0.06
  -14    6   13     -0.73      0.31
  -14    6   12     -0.85      0.31
  -14    6   11      0.07     -0.08
  -14    6   10      0.73     -0.26
  -14    6    9      0.26     -0.54
  -14    6    8     -0.73     -0.52
  -14    6    7     -1.12      0.51
  -14    6    6     -0.96      1.57
  -14    6    5     -0.42      1.98
  -14    6    4      0.63      1.97
  -14    6    3     -0.18      1.47
  -14    6    2     -1.92      0.79
  -14    6    1      0.14      0.46
   14    6    0      2.35      0.54
   14    6    1      0.30      0.64
   14    6    2     -1.01      1.68
   14    6    3      0.76      1.70
   14    6    4      1.48      1.89
   14    6    5      0.77      2.75
   14    6    6      0.39      2.10
   14    6    7      0.60      0.43
   14    6    8      0.97      0.41
   14    6    9      0.86      1.96
   14    6   10      1.07      1.16
   14    6   11      1.77     -3.23
   14    6   12      0.94     -4.41
   14    6   13     -1.38      0.83
   14    6   14     -2.54      4.04
  -14    4   16      0.03     -0.82
  -14    4   15     -0.56     -1.22
  -14    4   14     -0.99     -1.62
  -14    4   13     -1.63     -1.08
  -14    4   12     -1.24     -0.29
  -14    4   11      0.83      0.32
  -14    4   10      2.96      0.89
  -14    4    9      3.76      0.91
  -14    4    8      3.13      1.03
  -14    4    7      2.19      1.85
  -14    4    6      1.77      1.66
  -14    4    5      1.97     -0.08
  -14    4    4      2.31     -1.51
  -14    4    3      0.23     -1.97
  -14    4    2     -2.66     -2.45
  -14    4    1     -0.91     -2.95
   14    4    0      1.95     -2.55
   14    4    1      0.90     -0.75
   14    4    2      0.10      1.32
   14    4    3      0.68      0.56
   14    4    4      0.09     -1.12
   14    4    5     -0.03     -1.17
   14    4    6      0.80     -0.65
   14    4    7      0.95     -0.42
   14    4    8      0.59     -0.32
   14    4    9      0.06     -0.65
   14    4   10     -0.47     -1.08
   14    4   11     -1.60      0.38
   14    4   12     -3.87      5.27
   14    4   13     -5.32      9.14
   14    4   14     -4.34      5.50
  -14    2   16     -0.19      0.62
  -14    2   15      0.03      0.40
  -14    2   14     -0.15      0.18
  -14    2   13     -1.62      0.50
  -14    2   12     -2.08      0.45
  -14    2   11     -0.13      0.09
  -14    2   10      1.90      0.19
  -14    2    9      1.29      0.12
  -14    2    8     -2.12     -0.14
  -14    2    7     -4.68      0.05
  -14    2    6     -3.27     -0.31
  -14    2    5      0.40     -1.68
  -14    2    4      2.18     -2.70
  -14    2    3     -1.05     -2.60
  -14    2    2     -5.27     -2.07
  -14    2    1     -3.68     -1.82
   14    2    0     -0.79     -2.93
   14    2    1     -1.90     -3.30
   14    2    2     -2.97     -2.23
   14    2    3     -2.04     -2.54
   14    2    4     -1.22     -4.08
   14    2    5     -0.60     -4.66
   14    2    6     -1.03     -3.15
   14    2    7     -1.49      0.49
   14    2    8      0.14      3.59
   14    2    9      0.87      2.85
   14    2   10     -1.56      0.48
   14    2   11     -3.55      2.31
   14    2   12     -1.82      8.76
   14    2   13      1.16     12.40
   14    2   14      0.94      8.40
  -14    0   16      0.47      0.48
  -14    0   15      1.21      0.10
  -14    0   14      0.94     -0.14
  -14    0   13     -0.64      0.17
  -14    0   12     -1.36      0.21
  -14    0   11     -0.63     -0.16
  -14    0   10     -0.40     -0.17
  -14    0    9     -2.08     -0.21
  -14    0    8     -5.61     -0.76
  -14    0    7     -7.67     -1.51
  -14    0    6     -4.64     -2.04
  -14    0    5      2.02     -1.50
  -14    0    4      6.95      0.13
  -14    0    3      5.51      1.16
  -14    0    2      1.17      0.86
  -14    0    1      1.28      0.42
   14    0    0      2.63      0.26
   14    0    1     -0.08      2.47
   14    0    2     -2.52      4.41
   14    0    3     -2.15      3.16
   14    0    4     -1.15      0.59
   14    0    5     -0.80     -0.15
   14    0    6     -2.37     -0.05
   14    0    7     -3.62     -0.57
   14    0    8     -2.29     -1.03
   14    0    9     -2.51     -0.81
   14    0   10     -4.86     -0.03
   14    0   11     -2.31      0.80
   14    0   12      6.46      1.01
   14    0   13     11.23      0.56
   14    0   14      4.78      0.06
   14   12   14     -0.30     -1.49
  -14   18   10     -0.13      1.30
  -14   22    7      0.27      0.71
   14   22    8      1.33     -0.07
   14   24    3     -0.43      1.21
   14   24    4     -0.58      2.29
   14   24    5     -0.58      0.97
  -15   23    5      0.34      0.25
  -15   23    4      0.09      0.88
  -15   23    3     -0.09      1.07
  -15   23    2     -0.45      0.31
  -15   23    1     -0.75     -0.81
   15   23    0     -0.88     -0.76
   15   23    1     -0.79     -0.42
   15   23    2     -1.03     -0.73
  -15   21    8     -0.55      0.26
  -15   21    6      0.15     -0.65
  -15   21    5      0.29     -0.93
  -15   21    4      0.17     -0.43
  -15   21    3     -0.16      0.59
  -15   21    2     -0.93      0.53
  -15   21    1     -0.99     -0.69
   15   21    0     -0.07     -1.10
   15   21    1      1.20     -0.90
   15   21    2      0.92     -0.91
   15   21    3     -0.11     -1.20
   15   21    4     -0.75     -1.05
   15   21    5     -1.19     -0.74
   15   21    6     -1.14     -0.79
   15   21    7     -0.41     -0.75
  -15   19    9      0.50     -1.46
  -15   19    8      0.68     -0.72
  -15   19    7      1.05      0.46
  -15   19    6      0.83      1.12
  -15   19    5      0.04      1.22
  -15   19    4      0.08      1.13
  -15   19    3      0.40      1.05
  -15   19    2     -0.42      0.38
  -15   19    1     -1.02     -0.63
   15   19    0     -0.16     -0.61
   15   19    1      1.27     -0.46
   15   19    2      1.26      0.07
   15   19    3      0.66     -0.20
   15   19    4      0.00     -1.22
   15   19    5     -1.18     -1.57
   15   19    6     -1.74     -1.02
   15   19    7     -1.01     -0.46
   15   19    8     -0.12      0.46
   15   19    9      0.21      1.50
   15   19   10     -0.19      1.27
  -15   17   11     -0.19      0.12
  -15   17    9      0.23     -1.41
  -15   17    8      0.84     -1.33
  -15   17    7      1.32     -1.53
  -15   17    6      0.49     -1.39
  -15   17    5     -0.89     -0.51
  -15   17    4     -0.92      0.23
  -15   17    3     -0.54      0.51
  -15   17    2     -1.50      0.46
  -15   17    1     -1.94     -0.01
   15   17    0     -0.13     -0.62
   15   17    1      1.72     -0.72
   15   17    2      1.81      0.77
   15   17    3      1.29      1.09
   15   17    4      0.54     -0.88
   15   17    5     -0.55     -1.79
   15   17    6     -0.62     -0.65
   15   17    7     -0.05     -0.08
   15   17    8     -0.23     -0.14
   15   17    9     -0.32      0.06
   15   17   10      0.09     -0.31
  -15   15   12     -0.33     -0.22
  -15   15   11     -0.76     -0.96
  -15   15   10     -1.38     -1.65
  -15   15    9     -1.38     -1.15
  -15   15    8     -0.10     -0.59
  -15   15    7      1.31     -1.12
  -15   15    6      1.25     -1.55
  -15   15    5      0.34     -1.08
  -15   15    4      0.29     -0.32
  -15   15    3      0.59      0.56
  -15   15    2     -0.43      1.28
  -15   15    1     -1.76      1.09
   15   15    0     -1.62      0.51
   15   15    1     -1.62      0.13
   15   15    2     -2.09      1.51
   15   15    3     -1.68      2.05
   15   15    4     -1.17      1.03
   15   15    5     -1.13      1.38
   15   15    6     -0.03      2.20
   15   15    7      1.09      0.84
   15   15    8      0.41     -0.15
   15   15    9     -0.22      0.62
   15   15   10      0.42      0.53
   15   15   11      0.87      0.07
   15   15   12      0.49      0.82
  -15   13   13      1.26     -0.20
  -15   13   12      1.41     -0.10
  -15   13   11      0.55     -0.30
  -15   13   10     -0.53     -0.58
  -15   13    9     -0.70     -0.12
  -15   13    8     -0.31      0.75
  -15   13    7     -0.40      1.33
  -15   13    6     -0.23      1.61
  -15   13    5      1.20      1.47
  -15   13    4      3.04      1.10
  -15   13    3      3.42      0.86
  -15   13    2      1.61      0.17
  -15   13    1     -0.09     -1.20
   15   13    0      0.22     -2.07
   15   13    1      0.27     -2.18
   15   13    2     -1.67     -0.88
   15   13    3     -3.02     -0.21
   15   13    4     -2.78     -0.39
   15   13    5     -1.50      0.61
   15   13    6      0.83      0.91
   15   13    7      2.04     -1.06
   15   13    8      0.60     -1.38
   15   13    9     -1.16      0.51
   15   13   10     -1.62      0.64
   15   13   11     -1.51     -0.62
   15   13   12     -1.10     -1.01
   15   13   13     -0.44     -0.51
  -15   11   13      1.04     -0.14
  -15   11   12      1.78     -0.52
  -15   11   11      1.27     -1.20
  -15   11   10      0.29     -1.20
  -15   11    9      0.02     -0.09
  -15   11    8     -0.14      0.81
  -15   11    7     -1.08      0.76
  -15   11    6     -1.56      0.26
  -15   11    5     -0.84     -0.14
  -15   11    4      0.05      0.37
  -15   11    3      0.04      1.81
  -15   11    2     -1.46      2.53
  -15   11    1     -2.21      1.72
   15   11    0      0.37      1.08
   15   11    1      2.49     -0.37
   15   11    2      1.30     -0.82
   15   11    3     -0.18     -0.89
   15   11    4     -0.18     -0.64
   15   11    5      0.45      1.09
   15   11    6      1.50      1.77
   15   11    7      1.86     -0.56
   15   11    8      0.83     -2.47
   15   11    9     -0.28     -2.15
   15   11   10     -0.83     -0.98
   15   11   11     -1.06      0.33
   15   11   12     -0.93      0.30
   15   11   13     -0.79     -0.56
  -15    9   13     -0.18      0.01
  -15    9   12      0.18     -0.30
  -15    9   11      0.16     -1.02
  -15    9   10     -0.49     -1.18
  -15    9    9     -0.99     -0.95
  -15    9    8     -1.17     -1.43
  -15    9    7     -1.38     -1.65
  -15    9    6     -0.90     -0.40
  -15    9    5      0.38      1.12
  -15    9    4      1.77      1.84
  -15    9    3      2.28      1.88
  -15    9    2      0.05      0.90
  -15    9    1     -2.27     -0.63
   15    9    0      0.16     -0.56
   15    9    1      3.22     -0.73
   15    9    2      2.59      0.08
   15    9    3      0.68      0.21
   15    9    4     -0.43     -0.53
   15    9    5     -0.84     -0.06
   15    9    6     -0.26      0.70
   15    9    7     -0.18      0.69
   15    9    8     -1.83      1.38
   15    9    9     -3.47      2.02
   15    9   10     -3.18      1.55
   15    9   11     -1.19      0.96
   15    9   12      0.90     -0.45
   15    9   13      1.88     -1.85
   15    9   14      1.48     -0.82
  -15    7   14      0.24      0.01
  -15    7   13      0.06      0.35
  -15    7   12      0.01      0.13
  -15    7   11     -0.58     -0.18
  -15    7   10     -1.67      0.21
  -15    7    9     -2.05      0.62
  -15    7    8     -1.11     -0.16
  -15    7    7      0.27     -0.77
  -15    7    6      1.42      0.20
  -15    7    5      1.70      1.50
  -15    7    4      1.88      2.17
  -15    7    3      2.64      2.20
  -15    7    2      1.16      1.07
  -15    7    1     -1.60     -0.26
   15    7    0     -0.44      0.91
   15    7    1      1.06      1.69
   15    7    2     -0.07      1.82
   15    7    3     -0.82      0.25
   15    7    4     -0.16     -1.29
   15    7    5      1.37     -0.64
   15    7    6      3.95     -0.30
   15    7    7      4.71     -2.16
   15    7    8      2.00     -4.14
   15    7    9     -0.88     -5.27
   15    7   10     -1.01     -4.82
   15    7   11      0.59     -1.98
   15    7   12      1.97      0.70
   15    7   13      3.18      2.03
   15    7   14      3.65      3.12
  -15    5   15      0.03      0.21
  -15    5   14      0.46      0.34
  -15    5   13      0.68     -0.09
  -15    5   12      0.27     -0.06
  -15    5   11      0.09      0.27
  -15    5   10      0.66      0.42
  -15    5    9      1.57      0.09
  -15    5    8      1.83     -0.63
  -15    5    7      0.65     -0.25
  -15    5    6     -1.26      1.40
  -15    5    5     -2.87      2.15
  -15    5    4     -2.49      1.37
  -15    5    3     -0.20      0.17
  -15    5    2     -0.50     -0.68
  -15    5    1     -2.73     -0.29
   15    5    0     -1.00      0.88
   15    5    1      0.37      0.82
   15    5    2     -0.57      0.64
   15    5    3     -0.29      0.26
   15    5    4      1.34     -0.42
   15    5    5      2.73     -0.33
   15    5    6      3.94     -0.25
   15    5    7      3.27     -1.08
   15    5    8      1.16     -1.56
   15    5    9      0.43     -0.35
   15    5   10     -0.08      2.76
   15    5   11     -2.87      4.56
   15    5   12     -5.05      1.36
   15    5   13     -1.99     -2.09
   15    5   14      2.65      0.24
  -15    3   15     -0.20     -0.22
  -15    3   14      0.25     -0.27
  -15    3   13      0.26     -0.49
  -15    3   12     -0.01     -0.39
  -15    3   11      0.43     -0.29
  -15    3   10      1.13      0.10
  -15    3    9      1.45      0.75
  -15    3    8      1.54      0.37
  -15    3    7      0.65     -0.75
  -15    3    6     -1.77     -1.22
  -15    3    5     -4.30     -0.71
  -15    3    4     -3.42      0.49
  -15    3    3      0.94      1.26
  -15    3    2      2.88      0.53
  -15    3    1      2.48     -0.33
   15    3    0      4.99      0.07
   15    3    1      4.98      0.44
   15    3    2      2.08      1.52
   15    3    3      1.71      1.66
   15    3    4      2.34      0.31
   15    3    5      0.75      0.52
   15    3    6     -0.54      2.73
   15    3    7     -0.24      3.41
   15    3    8      1.15      1.54
   15    3    9      2.97      0.61
   15    3   10      2.79      0.80
   15    3   11     -0.32     -6.66
   15    3   12     -1.47    -25.44
   15    3   13      3.98    -39.13
  -15    1   15      0.45     -0.13
  -15    1   14      0.59     -0.59
  -15    1   13      0.38     -0.93
  -15    1   12     -0.56     -0.77
  -15    1   11     -1.12     -0.77
  -15    1   10     -0.77     -0.75
  -15    1    9      0.49     -0.56
  -15    1    8      2.33     -0.84
  -15    1    7      2.63     -0.84
  -15    1    6      0.51     -0.23
  -15    1    5     -1.50     -0.34
  -15    1    4      0.09     -0.79
  -15    1    3      3.47     -0.21
  -15    1    2      2.43      0.43
  -15    1    1     -1.00      0.12
   15    1    0     -1.38      0.07
   15    1    1     -2.87     -0.40
   15    1    2     -5.91      0.07
   15    1    3     -4.36     -0.09
   15    1    4     -1.97     -1.64
   15    1    5     -3.25     -2.07
   15    1    6     -3.70     -0.52
   15    1    7     -1.45      0.66
   15    1    8      0.67      0.10
   15    1    9      2.62     -0.45
   15    1   10      4.97      0.49
   15    1   11      3.85     -0.47
   15    1   12     -2.86     -6.48
   15    1   13     -8.16    -11.94
  -15   17   10     -0.07     -0.90
   15   17   11      0.15     -0.51
  -15   21    7     -0.45     -0.07
   15   23    3     -0.68     -1.27
   15   23    4      0.48     -0.72
   15   23    5      1.09      0.53
  -16   22    5      0.44      0.15
  -16   22    4     -0.25      0.59
  -16   22    3     -0.36      0.59
  -16   22    2      0.59      0.10
  -16   22    1      1.04     -0.78
   16   22    0      0.52     -0.64
   16   22    1      0.00     -0.42
   16   22    2      0.08      0.35
  -16   20    8     -0.25      0.87
  -16   20    6     -0.04     -0.11
  -16   20    5      0.54     -0.21
  -16   20    4     -0.19      0.27
  -16   20    3     -0.45      0.15
  -16   20    2      0.32     -0.33
  -16   20    1      0.14     -0.27
   16   20    0     -1.03      0.82
   16   20    1     -1.79      1.34
   16   20    2     -1.60      1.59
   16   20    3     -0.97      2.36
   16   20    4     -0.13      3.00
   16   20    5      0.37      2.40
   16   20    6      0.20      1.19
   16   20    7     -0.10      0.67
  -16   18    9     -0.26      0.36
  -16   18    8     -0.52      1.08
  -16   18    7     -0.75      1.36
  -16   18    6     -0.28      1.05
  -16   18    5      0.00      0.93
  -16   18    4     -0.41      1.03
  -16   18    3      0.09      0.73
  -16   18    2      1.42      0.23
  -16   18    1      1.45      0.17
   16   18    0      0.31      0.98
   16   18    1     -0.56      1.01
   16   18    2     -0.87      0.34
   16   18    3     -0.84      0.32
   16   18    4     -0.24      0.77
   16   18    5     -0.08      0.53
   16   18    6     -0.93      0.07
   16   18    7     -1.58      0.05
   16   18    8     -1.51     -0.38
   16   18    9     -1.14     -0.49
  -16   16   11      1.62     -0.48
  -16   16   10      1.05     -0.35
  -16   16    9      0.50     -0.61
  -16   16    8      0.04     -1.03
  -16   16    7     -0.34     -0.69
  -16   16    6     -0.47      0.47
  -16   16    5     -0.70      1.52
  -16   16    4     -0.87      1.70
  -16   16    3     -0.04      1.07
  -16   16    2      1.04      0.32
  -16   16    1      0.89     -0.06
   16   16    0      0.37      0.36
   16   16    1      0.57     -0.43
   16   16    2      0.18     -1.88
   16   16    3     -0.59     -1.80
   16   16    4      0.24     -0.70
   16   16    5      1.72     -0.53
   16   16    6      1.87     -0.63
   16   16    7      1.10     -0.21
   16   16    8      0.49     -0.46
   16   16    9      0.31     -0.54
   16   16   10      0.18      0.36
  -16   14   12      0.93      1.29
  -16   14   11      1.70      1.68
  -16   14   10      1.66      1.27
  -16   14    9      0.84      0.48
  -16   14    8     -0.06      0.01
  -16   14    7     -0.27      0.22
  -16   14    6     -0.22      0.66
  -16   14    5     -0.56      0.68
  -16   14    4     -0.51      0.37
  -16   14    3      0.78      0.27
  -16   14    2      1.66      0.60
  -16   14    1      0.48      0.98
   16   14    0     -0.19      1.71
   16   14    1      0.55      2.23
   16   14    2      0.99      2.17
   16   14    3      0.50      1.93
   16   14    4      0.94      0.11
   16   14    5      1.99     -2.37
   16   14    6      2.42     -1.77
   16   14    7      2.26      0.99
   16   14    8      1.53      1.13
   16   14    9      0.50     -0.77
   16   14   10     -0.09     -1.68
   16   14   11     -0.19     -1.80
   16   14   12     -0.02     -1.34
  -16   12   12     -0.72      1.05
  -16   12   11      0.03      1.46
  -16   12   10      0.92      1.38
  -16   12    9      0.48      1.05
  -16   12    8     -0.24      0.36
  -16   12    7      0.40     -0.51
  -16   12    6      1.17     -1.00
  -16   12    5      0.62     -1.27
  -16   12    4     -0.09     -1.68
  -16   12    3      0.83     -1.79
  -16   12    2      2.03     -1.41
  -16   12    1      0.96     -1.67
   16   12    0     -0.22     -1.59
   16   12    1     -0.57     -2.11
   16   12    2     -0.85     -1.83
   16   12    3     -1.41     -0.94
   16   12    4     -1.15     -1.07
   16   12    5     -0.11     -0.87
   16   12    6      1.83      1.13
   16   12    7      3.80      1.26
   16   12    8      3.29     -1.93
   16   12    9      0.47     -2.72
   16   12   10     -1.41      0.04
   16   12   11     -0.78      0.98
   16   12   12      0.77     -0.37
  -16   10   13      0.04     -0.27
  -16   10   12     -0.25      0.21
  -16   10   11     -0.12      0.92
  -16   10   10     -0.11      1.19
  -16   10    9     -0.94      0.84
  -16   10    8     -1.22      0.08
  -16   10    7     -0.27     -0.38
  -16   10    6      0.12     -0.29
  -16   10    5     -0.69     -0.50
  -16   10    4     -1.34     -0.95
  -16   10    3     -0.31     -0.36
  -16   10    2      1.42      0.67
  -16   10    1      1.03     -0.25
   16   10    0     -0.25     -1.16
   16   10    1      0.47     -1.41
   16   10    2      1.37     -0.13
   16   10    3      0.58     -0.05
   16   10    4     -1.54     -2.59
   16   10    5     -3.18     -3.47
   16   10    6     -1.78     -0.41
   16   10    7      1.23      1.19
   16   10    8      1.58     -0.75
   16   10    9     -0.32     -0.75
   16   10   10     -0.76      1.45
   16   10   11      0.61      1.21
   16   10   12      0.95     -0.53
   16   10   13     -0.05     -1.11
  -16    8   13      0.45     -0.53
  -16    8   12      0.40     -1.19
  -16    8   11      0.01     -1.01
  -16    8   10     -0.28     -0.64
  -16    8    9     -0.32     -0.48
  -16    8    8      0.57     -0.33
  -16    8    7      1.88      0.27
  -16    8    6      1.88      0.96
  -16    8    5      0.54      0.58
  -16    8    4     -1.02     -0.42
  -16    8    3     -0.92     -0.07
  -16    8    2      0.98      1.41
  -16    8    1      1.39      1.55
   16    8    0      0.51      0.52
   16    8    1      0.86     -0.35
   16    8    2      0.97     -0.30
   16    8    3      0.17     -0.15
   16    8    4     -0.70     -1.80
   16    8    5     -1.71     -3.13
   16    8    6     -2.16     -1.53
   16    8    7     -1.98      0.39
   16    8    8     -1.92      0.11
   16    8    9     -1.18     -0.82
   16    8   10      0.39     -1.35
   16    8   11      0.85     -0.83
   16    8   12     -1.16      0.78
   16    8   13     -2.89      0.39
   16    8   14     -1.03     -1.47
  -16    6   14      0.54     -0.08
  -16    6   13      0.97     -0.02
  -16    6   12      0.96      0.56
  -16    6   11      0.71      0.95
  -16    6   10      0.36      0.54
  -16    6    9     -0.31      0.30
  -16    6    8     -0.28      0.70
  -16    6    7      0.69      0.91
  -16    6    6      0.96      0.10
  -16    6    5     -0.25     -1.74
  -16    6    4     -2.13     -3.17
  -16    6    3     -2.21     -2.49
  -16    6    2     -0.35     -0.80
  -16    6    1     -0.28     -0.94
   16    6    0     -1.28     -2.48
   16    6    1      0.23     -2.98
   16    6    2      1.15     -1.57
   16    6    3      1.15      0.82
   16    6    4      2.21      0.56
   16    6    5      1.92     -1.65
   16    6    6     -0.58     -1.79
   16    6    7     -1.83      0.23
   16    6    8     -0.34      1.31
   16    6    9      0.80     -0.16
   16    6   10     -1.04     -1.93
   16    6   11     -4.09      0.80
   16    6   12     -6.60      5.84
   16    6   13     -7.40      4.19
  -16    4   14      1.43      0.56
  -16    4   13      1.36      1.07
  -16    4   12      1.22      1.13
  -16    4   11      0.37      0.45
  -16    4   10     -1.64     -0.52
  -16    4    9     -4.18     -0.69
  -16    4    8     -4.71     -0.36
  -16    4    7     -2.25     -0.35
  -16    4    6      0.69     -0.40
  -16    4    5      1.52     -0.62
  -16    4    4      0.19     -0.97
  -16    4    3      0.04      0.08
  -16    4    2      1.93      2.18
  -16    4    1      2.04      2.25
   16    4    0     -0.05      0.67
   16    4    1      1.78     -1.05
   16    4    2      1.85     -1.08
   16    4    3      0.71      1.05
   16    4    4      1.84      2.14
   16    4    5      1.65      1.09
   16    4    6     -1.48     -0.70
   16    4    7     -2.87     -1.81
   16    4    8     -1.51     -0.76
   16    4    9     -1.59      0.82
   16    4   10     -2.51      0.15
   16    4   11      0.74      1.07
   16    4   12      4.48      6.98
  -16    2   15      0.26     -0.49
  -16    2   14     -0.27      0.33
  -16    2   13      0.30      0.95
  -16    2   12      1.56      0.89
  -16    2   11      1.16      0.39
  -16    2   10     -1.06     -0.12
  -16    2    9     -2.70      0.09
  -16    2    8     -1.33      0.55
  -16    2    7      2.02      0.76
  -16    2    6      3.69      1.63
  -16    2    5      1.85      2.78
  -16    2    4     -1.50      2.94
  -16    2    3     -1.30      2.80
  -16    2    2      2.17      2.62
  -16    2    1      2.15      1.05
   16    2    0     -0.24     -0.36
   16    2    1      0.52     -1.63
   16    2    2      1.39     -2.24
   16    2    3      0.80     -0.95
   16    2    4      1.26      1.05
   16    2    5      1.42      2.57
   16    2    6      0.69      1.93
   16    2    7      0.45     -1.10
   16    2    8     -0.34     -2.24
   16    2    9     -1.65     -0.34
   16    2   10      0.59     -0.20
   16    2   11      6.36     -1.68
   16    2   12      5.59      0.51
   16    2   13     -3.90      5.86
  -16    0   15     -0.85      0.13
  -16    0   14     -0.96      0.38
  -16    0   13     -0.12      0.07
  -16    0   12      1.30      0.21
  -16    0   11      1.73      0.91
  -16    0   10      1.20      0.79
  -16    0    9      0.98      0.10
  -16    0    8      2.25      0.00
  -16    0    7      4.41      0.74
  -16    0    6      4.79      1.86
  -16    0    5      1.15      1.92
  -16    0    4     -4.99      0.48
  -16    0    3     -7.08     -0.35
  -16    0    2     -3.66     -0.13
  -16    0    1     -2.16     -0.72
   16    0    0     -3.18      1.08
   16    0    1     -1.82     -0.60
   16    0    2     -0.19     -1.88
   16    0    3      0.43     -1.23
   16    0    4      2.16     -0.98
   16    0    5      3.58     -1.36
   16    0    6      3.73     -0.77
   16    0    7      3.18      0.25
   16    0    8      1.83      0.73
   16    0    9      1.08      0.52
   16    0   10      2.10     -0.12
   16    0   11      0.18     -0.23
   16    0   12    -11.34      0.01
   16    0   13    -23.52     -0.24
   16    4   13      2.34     11.77
   16   16   11     -0.37      0.40
  -16   20    7     -0.75      0.67
   16   20    8     -0.41      0.31
   16   22    3      0.05      0.92
   16   22    4     -0.17      0.85
  -17   21    5     -0.63      0.63
  -17   21    4      0.21     -0.07
  -17   21    3      0.96     -0.77
  -17   21    2      0.80     -0.36
  -17   21    1      0.14      0.62
   17   21    0     -0.72      0.34
   17   21    1     -0.70      0.02
   17   21    2      0.31     -0.07
  -17   19    6     -1.94     -1.26
  -17   19    5     -1.84     -1.56
  -17   19    4     -0.52     -2.11
  -17   19    3      0.07     -1.73
  -17   19    2     -0.26     -0.16
  -17   19    1     -0.78      0.78
   17   19    0     -0.96     -0.13
   17   19    1     -0.83     -0.37
   17   19    2      0.14      0.02
   17   19    3      0.59      0.27
   17   19    4      0.23      0.13
   17   19    5      0.12      0.58
   17   19    6      0.33      0.62
   17   19    7      0.22     -0.28
  -17   17    8      0.24      1.23
  -17   17    7     -1.14      2.30
  -17   17    6     -1.95      2.60
  -17   17    5     -0.82      1.60
  -17   17    4      0.54     -0.10
  -17   17    3      0.62     -0.82
  -17   17    2      0.55     -0.31
  -17   17    1      0.53     -0.15
   17   17    0     -0.20     -1.25
   17   17    1     -0.26     -1.38
   17   17    2      0.22     -1.24
   17   17    3      0.05     -1.13
   17   17    4     -0.53     -0.69
   17   17    5     -0.44      0.17
   17   17    6      0.02     -0.24
   17   17    7      0.32     -1.26
   17   17    8      0.68     -0.93
   17   17    9      1.02     -0.79
  -17   15   10      0.13      0.34
  -17   15    8      0.11      1.23
  -17   15    7     -1.33      1.35
  -17   15    6     -1.72      1.13
  -17   15    5     -0.63      0.80
  -17   15    4     -0.25      0.27
  -17   15    3     -1.02     -0.07
  -17   15    2     -0.70     -0.01
  -17   15    1      0.60      0.01
   17   15    0      1.28     -0.26
   17   15    1      1.65      0.03
   17   15    2      1.72     -0.15
   17   15    3      0.87     -0.45
   17   15    4      0.29     -0.28
   17   15    5      0.60      0.24
   17   15    6      0.74      0.15
   17   15    7      0.56      0.34
   17   15    8      0.70      1.04
   17   15    9      1.02      0.09
  -17   13   11     -0.05     -0.98
  -17   13   10     -0.14     -0.69
  -17   13    9      0.25      0.28
  -17   13    8      0.47      0.87
  -17   13    7      0.15      0.04
  -17   13    6      0.07     -0.86
  -17   13    5     -0.13     -1.00
  -17   13    4     -1.37     -1.22
  -17   13    3     -2.65     -1.48
  -17   13    2     -2.05     -0.83
  -17   13    1     -0.72      0.65
   17   13    0     -0.31      1.57
   17   13    1      0.42      1.15
   17   13    2      2.05     -0.93
   17   13    3      2.73     -1.24
   17   13    4      2.34      1.36
   17   13    5      0.86      3.68
   17   13    6     -1.55      3.15
   17   13    7     -2.94      2.21
   17   13    8     -2.11      2.16
   17   13    9      0.01      0.69
   17   13   10      1.53     -0.47
   17   13   11      1.38      1.02
  -17   11   12     -0.06     -0.32
  -17   11   11     -0.67     -0.17
  -17   11   10     -0.75     -0.64
  -17   11    9      0.64     -1.07
  -17   11    8      1.74     -1.20
  -17   11    7      1.79     -1.42
  -17   11    6      1.99     -0.88
  -17   11    5      2.01      0.16
  -17   11    4      0.89      0.11
  -17   11    3     -0.45     -0.77
  -17   11    2     -0.37     -0.65
  -17   11    1     -0.09      0.96
   17   11    0     -1.13      2.33
   17   11    1     -1.87      1.73
   17   11    2     -1.51     -0.22
   17   11    3     -1.44      0.45
   17   11    4     -1.26      2.74
   17   11    5     -2.13      1.23
   17   11    6     -5.54     -3.46
   17   11    7     -8.86     -3.54
   17   11    8     -8.43      1.68
   17   11    9     -4.15      3.77
   17   11   10     -0.14      0.87
   17   11   11      0.33     -1.30
   17   11   12     -0.84     -0.36
  -17    9   12      0.30      0.41
  -17    9   11     -0.80      0.72
  -17    9   10     -0.52      0.33
  -17    9    9      1.32      0.64
  -17    9    8      1.71      1.55
  -17    9    7      0.80      1.24
  -17    9    6      0.88      0.28
  -17    9    5      1.10     -0.20
  -17    9    4     -0.15     -0.83
  -17    9    3     -1.44     -1.54
  -17    9    2     -0.66     -0.94
  -17    9    1      0.29      1.09
   17    9    0     -1.23      1.82
   17    9    1     -2.93      1.57
   17    9    2     -3.49     -0.21
   17    9    3     -3.10      0.39
   17    9    4     -0.71      2.55
   17    9    5      1.34      2.11
   17    9    6     -0.13      0.03
   17    9    7     -2.38      0.45
   17    9    8     -1.05      1.82
   17    9    9      3.18      0.28
   17    9   10      4.68     -2.02
   17    9   11      1.55     -2.11
   17    9   12     -1.12     -0.76
  -17    7   13     -0.17     -1.05
  -17    7   12     -0.28     -1.19
  -17    7   11     -0.80     -0.95
  -17    7   10     -0.16     -0.57
  -17    7    9      1.26      0.56
  -17    7    8      0.45      1.54
  -17    7    7     -1.95      1.00
  -17    7    6     -2.87      0.29
  -17    7    5     -2.22      0.17
  -17    7    4     -1.71     -0.91
  -17    7    3     -1.60     -2.42
  -17    7    2     -0.33     -1.76
  -17    7    1      1.32      0.68
   17    7    0      0.84      1.30
   17    7    1      0.34      0.37
   17    7    2      0.41     -1.05
   17    7    3     -0.28      0.02
   17    7    4     -0.78      1.73
   17    7    5     -1.28      1.73
   17    7    6     -2.44      2.16
   17    7    7     -2.73      4.11
   17    7    8     -1.82      5.26
   17    7    9     -0.90      6.17
   17    7   10     -0.83      7.81
   17    7   11      0.39      5.38
   17    7   12      4.48     -1.95
   17    7   13      5.35     -5.75
  -17    5   13     -0.98     -0.40
  -17    5   12     -0.74     -0.37
  -17    5   11     -0.74     -0.45
  -17    5   10     -0.80     -0.23
  -17    5    9     -0.43      0.64
  -17    5    8     -0.49      0.99
  -17    5    7     -0.58     -0.16
  -17    5    6      0.25     -1.03
  -17    5    5      1.31     -0.67
  -17    5    4      1.21     -0.48
  -17    5    3      0.04     -0.55
  -17    5    2      0.65      0.45
  -17    5    1      2.76      1.83
   17    5    0      2.46      1.36
   17    5    1      1.23      1.26
   17    5    2      0.96     -0.01
   17    5    3      0.32     -0.79
   17    5    4     -0.87     -0.65
   17    5    5     -1.80     -0.04
   17    5    6     -1.49      1.23
   17    5    7     -0.09      1.20
   17    5    8      0.21     -1.23
   17    5    9      0.50     -2.10
   17    5   10      4.67     -1.00
   17    5   11     14.56     -4.76
   17    5   12     24.96    -13.03
   17    5   13     22.95    -16.07
  -17    3   14     -0.97     -0.17
  -17    3   13     -0.98     -1.26
  -17    3   12     -1.08     -1.57
  -17    3   11     -1.49     -0.75
  -17    3   10     -1.09     -0.01
  -17    3    9      0.37      0.00
  -17    3    8      1.04      0.00
  -17    3    7      0.78      0.89
  -17    3    6      1.14      2.60
  -17    3    5      2.46      3.05
  -17    3    4      2.83      0.75
  -17    3    3      0.79     -1.90
  -17    3    2     -1.05     -1.94
  -17    3    1     -1.60     -0.36
   17    3    0     -2.48      0.61
   17    3    1     -2.43      1.52
   17    3    2     -0.93      1.24
   17    3    3     -1.29      1.47
   17    3    4     -1.71      1.79
   17    3    5      0.35      0.09
   17    3    6      2.29     -2.23
   17    3    7      1.49     -2.83
   17    3    8      0.05     -1.73
   17    3    9      1.48      0.25
   17    3   10      4.01      1.74
   17    3   11      7.02      3.03
   17    3   12     12.24      7.61
   17    3   13     11.07     14.05
  -17    1   14      0.75      0.13
  -17    1   13      0.90     -0.29
  -17    1   12      0.35     -0.64
  -17    1   11      0.11     -0.49
  -17    1   10      1.03     -0.34
  -17    1    9      1.79     -0.42
  -17    1    8      0.58     -0.36
  -17    1    7     -0.98     -0.23
  -17    1    6     -0.60      0.22
  -17    1    5      1.27      0.89
  -17    1    4      2.46      0.45
  -17    1    3      1.90     -1.05
  -17    1    2      1.36     -1.58
  -17    1    1      0.67     -0.67
   17    1    0     -1.20     -0.36
   17    1    1      0.04      0.76
   17    1    2      2.58      0.82
   17    1    3      0.77      1.50
   17    1    4     -1.03      2.73
   17    1    5      1.63      2.37
   17    1    6      2.96      1.04
   17    1    7      0.22      0.02
   17    1    8     -0.18     -0.77
   17    1    9      1.51     -1.30
   17    1   10     -5.24     -2.42
   17    1   11    -14.06     -3.78
   17    1   12     -4.15     -2.56
   17    9   13     -1.61      0.91
  -17   15    9      0.60      0.61
   17   15   10      0.88     -0.99
  -17   17    9      0.53      0.02
  -17   19    7     -0.65     -0.96
   17   21    3      1.27     -0.03
   17   21    4      1.42     -0.56
   17   21    5      1.06     -0.64
  -18   20    5      0.72     -0.13
  -18   20    4      0.16      0.28
  -18   20    3      0.10      0.53
  -18   20    2      0.48      0.45
  -18   20    1      1.13      0.34
   18   20    0      1.42      0.09
   18   20    1      1.11     -0.09
  -18   18    7      1.32     -0.20
  -18   18    6      1.77     -0.76
  -18   18    5      0.93     -0.57
  -18   18    4     -0.21      0.13
  -18   18    3     -0.71      0.19
  -18   18    2     -0.64     -0.14
  -18   18    1     -0.06     -0.04
   18   18    0      0.56      0.06
   18   18    1      0.28     -0.24
   18   18    2     -0.05     -0.83
   18   18    3     -0.05     -0.35
   18   18    4      0.15      0.08
   18   18    5      0.37     -0.49
   18   18    6      0.55     -0.24
  -18   16    8      0.18      1.87
  -18   16    7      1.55      1.32
  -18   16    6      1.77     -0.47
  -18   16    5      0.51     -1.27
  -18   16    4     -0.54     -0.74
  -18   16    3     -0.55     -0.19
  -18   16    2     -0.11      0.40
  -18   16    1      0.48      1.10
   18   16    0      0.57      0.92
   18   16    1     -0.38      0.91
   18   16    2     -0.45      1.02
   18   16    3      0.31      1.21
   18   16    4      0.39      0.33
   18   16    5     -0.38     -0.48
   18   16    6     -0.87      0.81
   18   16    7     -0.39      1.44
   18   16    8     -0.22      0.55
   18   16    9     -1.28      0.75
  -18   14   10     -0.95      0.22
  -18   14    8     -0.37      0.27
  -18   14    7      0.62     -0.10
  -18   14    6      0.55     -1.04
  -18   14    5      0.32     -1.05
  -18   14    4      0.70     -0.57
  -18   14    3      0.69     -0.74
  -18   14    2     -0.07     -0.63
  -18   14    1     -0.24      0.04
   18   14    0     -0.51     -0.58
   18   14    1     -0.84     -1.49
   18   14    2     -0.43     -1.88
   18   14    3      0.24     -1.16
   18   14    4      0.23     -0.06
   18   14    5      0.07      0.98
   18   14    6      0.15      1.18
   18   14    7      0.48     -1.46
   18   14    8      0.32     -3.19
   18   14    9     -0.68      0.09
  -18   12   11      0.61     -0.39
  -18   12   10     -0.07      0.30
  -18   12    9     -0.89      0.21
  -18   12    8     -0.43      0.51
  -18   12    7     -0.16      0.76
  -18   12    6     -0.75      0.14
  -18   12    5     -0.36      0.36
  -18   12    4      1.04      1.37
  -18   12    3      1.14      1.61
  -18   12    2     -0.09      1.31
  -18   12    1     -0.33      1.08
   18   12    0     -0.23      0.41
   18   12    1     -0.20      1.05
   18   12    2      0.27      1.98
   18   12    3      0.55      1.29
   18   12    4      0.41     -1.86
   18   12    5      0.49     -5.42
   18   12    6     -0.03     -6.74
   18   12    7     -0.69     -6.48
   18   12    9     -0.23     -0.92
   18   12   10      0.59     -0.15
   18   12   11      1.60     -1.36
  -18   10   11      0.91     -1.79
  -18   10   10      1.06     -1.95
  -18   10    9      0.03     -1.37
  -18   10    8     -0.07      0.15
  -18   10    7     -0.06      0.71
  -18   10    6     -0.75     -0.15
  -18   10    5     -0.67      0.38
  -18   10    4      0.37      1.58
  -18   10    3      0.43      0.59
  -18   10    2     -0.64     -1.69
  -18   10    1     -0.70     -2.58
   18   10    0     -0.22     -2.26
   18   10    1     -0.39     -0.26
   18   10    2     -0.02      0.44
   18   10    3      0.60     -0.34
   18   10    4      1.04     -0.33
   18   10    5      0.72      1.62
   18   10    6     -1.22      3.68
   18   10    7     -1.52      2.78
   18   10    8      1.36      0.20
   18   10    9      2.87     -1.32
   18   10   10      1.18     -1.90
   18   10   11     -1.02     -0.85
  -18    8   12     -0.35      1.29
  -18    8   11      1.38      1.06
  -18    8   10      1.55      0.51
  -18    8    9      0.10     -0.01
  -18    8    8     -0.52      0.35
  -18    8    7     -0.57     -0.02
  -18    8    6     -0.68     -1.33
  -18    8    5      0.13     -0.58
  -18    8    4      1.56      1.36
  -18    8    3      1.51      1.23
  -18    8    2     -0.21     -0.56
  -18    8    1     -0.88     -1.61
   18    8    0     -0.66     -1.34
   18    8    1     -0.51      0.61
   18    8    2      0.33      1.01
   18    8    3      0.81     -0.56
   18    8    4      1.06     -0.66
   18    8    5      1.77      1.72
   18    8    6      1.82      3.04
   18    8    7      2.97      1.01
   18    8    8      5.55     -0.99
   18    8    9      5.40     -0.46
   18    8   10      1.84      0.56
   18    8   11     -2.23      1.40
   18    8   12     -2.82      1.68
  -18    6   12     -0.94      0.68
  -18    6   11     -0.57      0.33
  -18    6   10     -0.56      0.05
  -18    6    9     -0.50     -0.17
  -18    6    8      0.01      0.52
  -18    6    7     -0.17      0.70
  -18    6    6     -0.21     -0.05
  -18    6    5      1.27      0.92
  -18    6    4      2.77      2.64
  -18    6    3      2.00      2.06
  -18    6    2     -0.16      0.08
  -18    6    1     -0.76     -0.73
   18    6    0     -0.20     -0.28
   18    6    1     -0.55      0.83
   18    6    2     -0.55      0.40
   18    6    3     -1.82     -1.46
   18    6    4     -3.29     -1.69
   18    6    5     -1.84     -0.68
   18    6    6      0.04     -1.24
   18    6    7     -0.47     -2.74
   18    6    8     -2.15     -1.85
   18    6    9     -2.41      1.15
   18    6   10     -2.09      3.96
   18    6   11     -7.49      7.39
   18    6   12    -14.67     11.08
  -18    4   13      0.05      0.41
  -18    4   12      0.28     -0.11
  -18    4   11      0.42     -0.28
  -18    4   10      0.84     -0.47
  -18    4    9      2.12     -0.58
  -18    4    8      2.92      0.40
  -18    4    7      1.18      0.63
  -18    4    6     -1.43     -0.81
  -18    4    5     -2.43     -0.71
  -18    4    4     -2.17      0.83
  -18    4    3     -2.19      0.30
  -18    4    2     -2.42     -1.92
  -18    4    1     -1.58     -2.65
   18    4    0     -0.36     -2.00
   18    4    1     -0.80     -1.43
   18    4    2      0.27     -1.78
   18    4    3      0.57     -2.68
   18    4    4     -0.92     -2.21
   18    4    5     -0.60     -1.06
   18    4    6      1.31      0.23
   18    4    7      1.90      2.07
   18    4    8      0.97      2.01
   18    4    9      1.23     -1.34
   18    4   10     -0.23     -2.23
   18    4   11    -14.31      4.01
   18    4   12    -32.71     10.38
  -18    2   13      0.59     -0.80
  -18    2   12     -0.16     -0.54
  -18    2   11     -0.57      0.27
  -18    2   10     -0.19      0.67
  -18    2    9      0.67      0.39
  -18    2    8      0.68      0.46
  -18    2    7     -1.09     -0.38
  -18    2    6     -2.79     -2.77
  -18    2    5     -2.56     -3.58
  -18    2    4     -1.15     -2.09
  -18    2    3     -0.93     -1.08
  -18    2    2     -1.73     -0.77
  -18    2    1     -0.26      0.49
   18    2    0      2.61      0.82
   18    2    1      2.31      1.23
   18    2    2      1.05      0.52
   18    2    3      0.88     -0.98
   18    2    4      1.00     -1.95
   18    2    5      0.67     -2.87
   18    2    6     -0.11     -2.77
   18    2    7     -0.20     -0.64
   18    2    8     -0.62     -0.70
   18    2    9     -1.25     -4.34
   18    2   10     -1.55     -3.58
   18    2   11     -9.23      5.41
   18    2   12    -20.98     12.82
  -18    0   13     -0.07     -0.96
  -18    0   12     -0.71     -1.21
  -18    0   11     -0.85     -0.98
  -18    0   10     -0.93     -0.29
  -18    0    9     -0.86      0.15
  -18    0    8     -0.56      0.36
  -18    0    7     -0.96     -0.13
  -18    0    6     -1.84     -1.28
  -18    0    5     -1.52     -1.36
  -18    0    4      0.94     -0.57
  -18    0    3      2.78     -0.64
  -18    0    2      2.00     -0.91
  -18    0    1      1.92     -0.08
   18    0    0      2.90     -0.44
   18    0    1      1.58      0.48
   18    0    2     -0.42      0.83
   18    0    3     -0.66      0.15
   18    0    4     -0.60      0.79
   18    0    5     -1.83      1.74
   18    0    6     -2.78      0.89
   18    0    7     -1.27     -0.26
   18    0    8     -1.43     -0.54
   18    0    9     -4.06     -0.35
   18    0   10     -1.51     -0.02
   18    0   11      3.19     -0.48
   18    0   12      3.72     -1.31
   18   12    8     -0.56     -4.37
  -18   14    9     -1.22      0.27
   18   18    7      0.66      0.26
   18   20    2      0.29     -0.75
   18   20    3     -0.58     -1.04
   18   20    4     -1.00     -0.87
  -19   19    4      0.72      1.79
  -19   19    3     -0.17      1.40
  -19   19    2     -0.19      0.06
  -19   19    1      0.47     -0.75
   19   19    0      0.71     -0.47
   19   19    1      0.48      0.01
  -19   17    5      1.78     -1.60
  -19   17    4      1.81     -0.14
  -19   17    3      0.88      0.63
  -19   17    2      0.10      0.04
  -19   17    1     -0.11     -0.41
   19   17    0      0.02      0.24
   19   17    1     -0.02      0.96
   19   17    2     -0.23      0.87
   19   17    3     -0.02     -0.03
   19   17    4      0.27      0.42
   19   17    5      0.52      0.63
   19   17    6      0.41     -0.11
  -19   15    8     -0.84     -2.63
  -19   15    7     -1.29     -1.91
  -19   15    6     -0.71     -0.65
  -19   15    5      0.28     -0.46
  -19   15    4      0.77     -0.23
  -19   15    3      0.42     -0.14
  -19   15    2     -0.26     -0.75
  -19   15    1     -0.65     -1.04
   19   15    0     -0.54     -0.60
   19   15    1      0.02      0.23
   19   15    2      0.33      0.36
   19   15    3      0.56     -0.22
   19   15    4      0.09      0.35
   19   15    5     -0.66     -0.07
   19   15    6     -1.42     -1.44
   19   15    7     -1.97     -0.64
   19   15    8     -1.04      0.03
  -19   13    8     -0.38     -2.51
  -19   13    7     -0.58     -1.03
  -19   13    6      0.05      0.30
  -19   13    5      0.70     -0.17
  -19   13    4      0.68     -0.13
  -19   13    3      0.11      0.40
  -19   13    2     -0.47     -0.02
  -19   13    1     -0.49     -0.88
   19   13    0      0.13     -1.23
   19   13    1     -0.40     -0.26
   19   13    2     -1.49      1.02
   19   13    3     -1.63      0.22
   19   13    4     -1.25     -1.73
   19   13    5     -0.44     -3.44
   19   13    6      0.26     -1.58
   19   13    7      0.19      3.78
   19   13    8      0.91      4.86
   19   13    9      1.75      0.91
  -19   11   10     -0.73      1.08
  -19   11    9     -1.07      0.76
  -19   11    8     -1.53     -0.08
  -19   11    7     -1.07      0.66
  -19   11    6     -0.29      0.89
  -19   11    5      0.04     -0.57
  -19   11    4      0.23     -0.89
  -19   11    3      0.54     -0.28
  -19   11    2      0.62     -0.38
  -19   11    1      0.54     -0.55
   19   11    0      0.57     -0.88
   19   11    1      0.00     -0.10
   19   11    2     -0.14      0.41
   19   11    3      0.92     -0.72
   19   11    4      1.06     -0.63
   19   11    5      1.64      3.43
   19   11    6      4.37     11.26
   19   11    7      6.53     16.19
   19   11    8      6.30     10.45
   19   11    9      3.82      1.03
   19   11   10      0.86     -0.75
  -19    9   11     -0.64     -0.10
  -19    9   10     -1.22      1.14
  -19    9    9     -1.45      0.43
  -19    9    8     -0.96     -1.46
  -19    9    7      0.03     -0.70
  -19    9    6     -0.01      0.52
  -19    9    5     -0.59     -0.29
  -19    9    4     -0.20     -0.46
  -19    9    3      0.58      0.54
  -19    9    2      0.55      1.20
  -19    9    1      0.43      1.46
   19    9    0      0.84      1.02
   19    9    1      0.81      0.05
   19    9    2      1.03     -0.10
   19    9    3      1.56      0.18
   19    9    4     -0.17      0.45
   19    9    5     -0.81     -0.53
   19    9    6      2.95     -1.71
   19    9    7      5.82     -1.90
   19    9    8      3.54     -2.89
   19    9    9     -0.82     -2.89
   19    9   10     -0.69     -0.60
   19    9   11      4.29     -0.22
  -19    7   11     -0.18      0.36
  -19    7   10     -0.19      0.42
  -19    7    9     -0.25     -1.24
  -19    7    8      0.30     -2.76
  -19    7    7      1.76     -1.03
  -19    7    6      2.33      0.42
  -19    7    5      1.64     -0.65
  -19    7    4      0.96     -0.38
  -19    7    3      0.64      1.34
  -19    7    2      0.17      1.53
  -19    7    1     -0.11      0.57
   19    7    0      0.15     -0.09
   19    7    1     -1.11     -0.34
   19    7    2     -1.89      0.14
   19    7    3     -0.39      0.81
   19    7    4      0.54      1.58
   19    7    5      0.99      0.82
   19    7    6      1.90     -0.53
   19    7    7      1.37      0.43
   19    7    8      0.67      1.64
   19    7    9      2.10     -0.76
   19    7   10      7.18     -7.33
  -19    5   12      0.05     -0.23
  -19    5   11      0.03     -0.07
  -19    5   10      1.02      0.13
  -19    5    9      1.33     -1.14
  -19    5    8      0.69     -2.40
  -19    5    7      0.13     -0.84
  -19    5    6     -0.60      0.43
  -19    5    5     -1.20     -0.56
  -19    5    4     -0.75     -0.54
  -19    5    3      0.14      0.41
  -19    5    2     -0.39      0.16
  -19    5    1     -1.80     -0.48
   19    5    0     -1.27     -0.15
   19    5    1     -0.66     -0.68
   19    5    2     -0.91     -0.48
   19    5    3     -0.57      0.54
   19    5    4      0.11      1.56
   19    5    5      1.29      0.38
   19    5    6      1.26     -1.98
   19    5    7     -0.90     -1.14
   19    5    8     -1.37      2.37
   19    5    9     -0.58      2.38
   19    5   10      0.96     -4.70
   19    5   11      5.91    -13.31
   19    5   12      7.06    -13.00
  -19    3   12     -0.10      1.26
  -19    3   11      0.16      0.84
  -19    3   10      1.01      0.73
  -19    3    9      0.65      0.17
  -19    3    8     -0.35     -0.92
  -19    3    7     -0.47     -1.11
  -19    3    6     -0.04     -1.79
  -19    3    5      0.29     -2.64
  -19    3    4      0.44     -0.98
  -19    3    3      0.59      1.26
  -19    3    2      0.51      1.30
  -19    3    1      0.43      0.52
   19    3    0      0.37      0.51
   19    3    1      0.20     -0.17
   19    3    2     -0.26     -0.24
   19    3    3     -0.02     -0.18
   19    3    4     -0.71      0.41
   19    3    5     -1.18      1.53
   19    3    6     -0.14      1.95
   19    3    7      1.23      1.66
   19    3    8      1.64      1.31
   19    3    9     -1.78     -0.06
   19    3   10     -2.63     -5.00
   19    3   11      8.43    -13.49
   19    3   12     18.22    -19.16
  -19    1   12     -1.18      0.32
  -19    1   11      0.00     -0.27
  -19    1   10      0.36     -0.17
  -19    1    9     -0.50     -0.29
  -19    1    8     -1.01     -0.93
  -19    1    7     -0.46     -0.52
  -19    1    6      0.59     -0.14
  -19    1    5      1.52     -0.51
  -19    1    4      0.84      0.13
  -19    1    3     -1.47      0.93
  -19    1    2     -2.74      0.41
  -19    1    1     -1.14     -0.38
   19    1    0      0.87     -0.13
   19    1    1      0.41     -0.99
   19    1    2     -0.21     -1.07
   19    1    3      0.85     -1.12
   19    1    4     -0.40     -1.12
   19    1    5     -2.66     -0.47
   19    1    6     -1.36      0.05
   19    1    7      1.44      0.47
   19    1    8      0.93      1.61
   19    1    9     -2.32      2.45
   19    1   10      4.70      1.38
   19    1   12     32.39     -4.74
   19    1   11     25.48     -1.81
  -19   13    9      0.26     -1.64
  -19   17    6      0.61     -2.43
   19   17    7     -0.12      0.27
   19   19    2     -0.10      0.06
   19   19    3     -0.20     -0.70
   19   19    4      0.07     -0.62
  -20   18    3      0.22     -1.15
   20   18    0     -1.16      0.15
  -20   16    5     -1.14      0.86
  -20   16    4     -0.47     -0.34
  -20   16    3      0.51     -0.97
  -20   16    2      0.45     -1.26
  -20   16    1     -0.08     -1.24
   20   16    0     -0.51     -0.55
   20   16    1     -0.19     -0.84
   20   16    2     -0.07     -0.20
   20   16    3     -0.13      0.08
   20   16    4     -0.43     -0.15
   20   16    5     -0.64      0.67
  -20   14    7      1.28      1.08
  -20   14    6      0.55      0.79
  -20   14    5     -0.63      0.56
  -20   14    4     -1.02      0.49
  -20   14    3     -0.44      1.12
  -20   14    2      0.24      0.66
  -20   14    1      0.33     -0.73
   20   14    0     -0.42     -0.73
   20   14    1     -0.95     -0.43
   20   14    2     -1.20      0.67
   20   14    3     -0.81      0.45
   20   14    4     -0.55     -0.56
   20   14    5     -0.76     -0.44
   20   14    6     -0.21     -1.47
   20   14    7     -0.05     -2.03
  -20   12    9      1.23      0.03
  -20   12    7      0.39     -1.10
  -20   12    6     -0.63     -0.75
  -20   12    5     -1.75     -0.27
  -20   12    4     -2.20     -0.46
  -20   12    3     -1.56     -0.11
  -20   12    2     -0.48     -0.01
  -20   12    1      0.22     -0.05
   20   12    0      0.24      0.46
   20   12    1      1.08     -0.13
   20   12    2      1.25     -0.58
   20   12    3      0.73      0.09
   20   12    4     -0.13      3.42
   20   12    5     -0.70      6.35
   20   12    6      0.50      1.65
   20   12    7      1.44     -5.59
   20   12    8      0.13     -5.09
  -20   10   10      0.27      1.42
  -20   10    9      0.85      1.55
  -20   10    8      0.49      0.28
  -20   10    7     -0.35     -1.19
  -20   10    6     -0.29     -0.52
  -20   10    5      0.28     -0.41
  -20   10    4      0.53     -1.41
  -20   10    3      0.53     -0.67
  -20   10    2      0.71      0.80
  -20   10    1      0.88      1.16
   20   10    0      1.05      0.69
   20   10    1      1.55     -0.76
   20   10    2      0.32     -0.63
   20   10    3     -1.32      0.10
   20   10    4     -0.46     -0.47
   20   10    5      3.35     -5.40
   20   10    6      7.91    -16.12
   20   10    7      7.70    -21.51
   20   10    9     -2.13     -0.49
  -20    8   10      0.36      0.53
  -20    8    9      0.74      1.91
  -20    8    8      0.55      1.51
  -20    8    7      0.07      0.20
  -20    8    6      0.15      1.01
  -20    8    5      0.00      1.39
  -20    8    4     -0.82      0.16
  -20    8    3     -1.22     -0.11
  -20    8    2     -0.50      0.03
  -20    8    1      0.17     -0.31
   20    8    0      0.37     -0.28
   20    8    1      1.29     -0.57
   20    8    2      0.73      0.28
   20    8    3     -0.37      0.72
   20    8    4     -0.50      0.21
   20    8    5      0.21     -1.46
   20    8    6      1.72     -5.50
   20    8    7      0.32     -7.19
   20    8    8     -5.84     -3.11
   20    8    9    -11.88      0.91
  -20    6   10      0.82      0.38
  -20    6    9     -0.41      2.32
  -20    6    8     -0.80      1.53
  -20    6    7      0.02     -0.77
  -20    6    6      0.58     -0.32
  -20    6    5     -0.56      0.47
  -20    6    4     -2.02     -0.23
  -20    6    3     -1.91     -0.20
  -20    6    2     -0.55      0.15
  -20    6    1      0.28      0.06
   20    6    0      0.60      0.63
   20    6    1      1.10      0.62
   20    6    2      1.53      0.89
   20    6    3      2.88     -0.16
   20    6    4      2.70     -0.81
   20    6    5     -1.07      1.41
   20    6    6     -2.37      2.97
   20    6    7      0.77      0.87
   20    6    8      1.52     -2.89
   20    6    9     -4.53     -4.29
   20    6   10    -14.83      1.21
  -20    4   11      0.52     -0.10
  -20    4   10     -0.40      0.55
  -20    4    9     -1.86      2.14
  -20    4    8     -2.36      1.36
  -20    4    7     -1.19     -0.50
  -20    4    6      0.35      0.18
  -20    4    5      1.08      0.44
  -20    4    4      1.61     -1.15
  -20    4    3      1.82     -1.21
  -20    4    2      1.11     -0.02
  -20    4    1      0.00      0.38
   20    4    0     -0.09      0.88
   20    4    1     -0.55      1.56
   20    4    2     -1.82      2.50
   20    4    3     -0.86      0.84
   20    4    4      0.80     -1.46
   20    4    5     -1.23     -0.08
   20    4    6     -3.06      1.80
   20    4    7     -1.93     -0.39
   20    4    8     -1.73     -3.00
   20    4    9     -5.66      0.86
   20    4   10    -13.25     11.88
   20    4   11    -13.78     19.75
  -20    2   11      0.83     -0.26
  -20    2   10     -0.09     -0.92
  -20    2    9     -0.56     -0.06
  -20    2    8     -0.27      0.39
  -20    2    7      0.25      0.50
  -20    2    6      0.01      1.81
  -20    2    5     -0.65      1.40
  -20    2    4     -0.05     -1.07
  -20    2    3      1.63     -1.82
  -20    2    2      2.20     -1.18
  -20    2    1      0.43     -1.21
   20    2    0     -1.77     -0.45
   20    2    1     -1.67      0.35
   20    2    2     -1.03      2.19
   20    2    3      0.22      1.97
   20    2    4      1.10      0.31
   20    2    5     -0.08      0.85
   20    2    6     -0.90      2.04
   20    2    7     -0.97      0.67
   20    2    8     -0.07     -0.11
   20    2    9      1.40      3.79
  -20    0   12      2.15      1.76
  -20    0   11      0.52      1.68
  -20    0   10     -1.28      0.57
  -20    0    9     -1.35      0.20
  -20    0    8     -0.71      0.07
  -20    0    7     -0.51     -0.16
  -20    0    6     -0.94      0.29
  -20    0    5     -1.45      0.18
  -20    0    4     -1.26     -0.20
  -20    0    3     -0.35      0.56
  -20    0    2      0.24      0.98
  -20    0    1     -0.58      0.49
   20    0    0     -1.35     -0.51
   20    0    1     -0.68     -0.72
   20    0    2     -0.13     -0.11
   20    0    3      0.43      0.70
   20    0    4      1.52      0.71
   20    0    5      2.10      0.58
   20    0    6      1.78      0.88
   20    0    7     -0.20      1.20
   20    0    8      1.20      1.84
   20    0    9      7.58      2.11
   20    0   10      2.30      1.09
   20    0   11    -17.14      0.49
   20    2   10     -4.77     10.03
   20    2   11    -14.66     11.64
   20   10    8      2.05    -12.58
  -20   12    8      1.20     -0.02
   20   14    8     -1.37      0.42
   20   16    6     -0.17      0.26
  -20   18    2     -0.16     -0.28
   20   18    1     -0.71     -0.68
   20   18    2     -0.34      0.01
   20   18    3     -0.18      0.44
  -21   15    4      0.03      0.25
  -21   15    3     -0.08      0.14
  -21   15    2      0.11      0.70
  -21   15    1     -0.12      0.71
   21   15    0      0.02      0.91
   21   15    1     -0.24      0.41
   21   15    2     -0.71     -0.08
   21   15    3     -0.88      0.88
  -21   13    6     -0.66      0.04
  -21   13    4     -0.30      0.80
  -21   13    3      0.52      0.09
  -21   13    2      0.79      0.63
  -21   13    1      0.08      1.40
   21   13    0     -0.13      2.35
   21   13    1      0.11      1.48
   21   13    2      0.16      0.20
   21   13    3     -0.08      0.83
   21   13    4     -0.05      1.33
   21   13    5     -0.77      2.33
   21   13    6     -1.68      4.04
   21   13    7     -0.73      1.57
  -21   11    7     -0.66      1.27
  -21   11    6     -0.67      0.46
  -21   11    5     -0.73      0.58
  -21   11    4     -0.83      0.04
  -21   11    3     -0.61     -0.45
  -21   11    2     -0.80      0.22
  -21   11    1     -1.14      0.22
   21   11    0     -0.63     -0.20
   21   11    1     -0.06     -1.22
   21   11    2      0.11     -1.21
   21   11    3      0.14     -0.09
   21   11    4      0.23     -1.24
   21   11    5     -1.96     -1.86
   21   11    6     -5.83      0.67
   21   11    7     -6.48      0.71
  -21    9    9     -0.28     -2.12
  -21    9    8     -0.91      0.30
  -21    9    7     -1.01      0.70
  -21    9    6     -0.25     -0.61
  -21    9    5      0.29     -0.44
  -21    9    4      0.38     -0.23
  -21    9    3      0.72     -0.50
  -21    9    2      0.71     -0.67
  -21    9    1      0.07     -1.54
   21    9    0     -0.04     -1.37
   21    9    1     -0.26     -0.83
   21    9    2      0.20      0.13
   21    9    3      1.15      0.02
   21    9    4      1.44     -1.32
   21    9    5     -3.12      3.89
   21    9    6    -11.79     16.47
   21    9    7    -15.17     21.95
  -21    7    9      0.06     -1.97
  -21    7    8      0.23     -0.33
  -21    7    7     -0.32     -0.07
  -21    7    6     -0.82     -0.70
  -21    7    5     -0.77      0.12
  -21    7    4      0.15      0.17
  -21    7    3      1.48     -0.47
  -21    7    2      1.49      0.08
  -21    7    1      0.10      0.36
   21    7    0     -0.90      0.01
   21    7    1     -0.12     -1.09
   21    7    2      0.97     -1.07
   21    7    3      0.41     -0.58
   21    7    4     -0.21     -2.56
   21    7    5     -1.05     -2.60
   21    7    6     -3.03      1.43
   21    7    7     -2.73      1.64
   21    7    8      1.90     -2.52
   21    7    9      9.49     -3.99
  -21    5   10     -0.92     -0.32
  -21    5    9     -0.41     -1.19
  -21    5    8      0.39      0.08
  -21    5    7      0.74      0.68
  -21    5    6      0.55      0.31
  -21    5    5     -0.14      0.78
  -21    5    4     -0.76      0.45
  -21    5    3     -0.33     -0.17
  -21    5    2      0.76      0.36
  -21    5    1      1.28      0.40
   21    5    0     -0.06      0.21
   21    5    1     -0.46     -0.64
   21    5    2      0.35      0.17
   21    5    3      0.10      1.88
   21    5    4     -0.05      0.49
   21    5    5      0.43     -1.57
   21    5    6      0.48     -0.41
   21    5    7      1.49      0.90
   21    5    8      4.99      0.82
   21    5    9     13.26     -0.16
  -21    3   10      0.28     -0.40
  -21    3    9      0.07     -0.94
  -21    3    8      0.35     -0.05
  -21    3    7      1.12      0.44
  -21    3    6      1.62      0.57
  -21    3    5      0.67      1.36
  -21    3    4     -0.86      1.20
  -21    3    3     -0.98      0.76
  -21    3    2     -0.08      1.11
  -21    3    1      0.06      0.73
   21    3    0     -0.66      0.07
   21    3    1     -0.45     -0.57
   21    3    2      0.15     -0.70
   21    3    3     -0.46      0.65
   21    3    4      0.19      0.59
   21    3    5      1.37     -1.20
   21    3    6     -0.17     -1.83
   21    3    7     -2.32     -0.56
   21    3    8     -1.29      1.67
   21    3    9      6.65      1.43
   21    3   10     17.36     -4.40
  -21    1   10     -0.35      1.04
  -21    1    6      1.70      1.16
  -21    1    5      0.23      0.89
  -21    1    4     -1.40      0.64
  -21    1    3     -0.37      0.99
  -21    1    2      1.26      1.78
  -21    1    1      0.24      1.00
   21    1    0     -1.72      0.02
   21    1    1     -1.56     -0.23
   21    1    2     -0.98     -0.42
   21    1    3     -1.70      0.03
   21    1    4     -0.03     -0.18
   21    1    5      2.25     -0.91
   21    1    6      0.31     -0.64
   21    1    7     -2.60      0.02
   21    1    8     -3.07      0.02
   21    1    9     -0.73     -0.72
  -21    1    9     -0.12      1.49
  -21    1    8      0.15      2.45
  -21    1    7      1.09      2.19
   21    1   10      2.05     -2.74
   21    5   10     22.09     -3.95
   21    9    8     -9.03     15.23
  -21   13    5     -0.52      0.99
   21   15    4      0.05      0.94
  -22   14    3     -0.01     -0.91
  -22   14    2      0.03     -0.18
  -22   14    1      0.35      0.99
  -22   12    4      1.62      0.15
  -22   12    3      0.60     -0.48
  -22   12    2      0.42     -0.32
  -22   12    1      0.63     -0.57
   22   12    0      0.40     -2.11
   22   12    1     -0.07     -1.46
   22   12    2     -0.66     -0.42
  -22   10    6      1.10      0.25
  -22   10    5      0.23      0.85
  -22   10    4     -0.97      1.78
  -22   10    3     -1.84      1.46
  -22   10    2     -1.59      1.04
  -22   10    1     -1.19      0.93
   22   10    0     -1.17      0.83
   22   10    1     -0.65      1.56
   22   10    2      0.16      0.65
   22   10    3      0.55      0.44
   22   10    4      0.48      1.33
   22   10    6     -1.81      1.11
  -22    8    6      0.26     -0.23
  -22    8    5      0.14     -0.76
  -22    8    4     -0.28     -0.57
  -22    8    3     -0.87     -0.75
  -22    8    2     -1.03     -0.43
  -22    8    1     -1.00      0.19
   22    8    0     -0.31      0.64
   22    8    1     -0.55      0.67
   22    8    2     -1.25     -0.99
   22    8    3     -1.35     -0.63
   22    8    4     -0.17      1.15
   22    8    6      2.08     -5.52
   22    8    7      2.90     -4.73
  -22    6    7     -0.86      0.24
  -22    6    6     -0.99     -0.29
  -22    6    5      0.49     -1.26
  -22    6    4      1.44     -0.97
  -22    6    3      0.79     -0.57
  -22    6    2     -0.23      0.03
  -22    6    1     -0.70      0.43
   22    6    0     -0.62      0.31
   22    6    1     -0.44      0.95
   22    6    2     -1.84     -0.28
   22    6    3     -2.99      0.13
   22    6    4     -1.28      1.98
   22    6    5      2.60     -0.08
   22    6    6      3.55     -3.07
   22    6    7      0.01     -0.99
  -22    4    9      0.33     -1.05
  -22    4    8      0.64     -0.97
  -22    4    7      0.03      0.31
  -22    4    6     -0.33      0.29
  -22    4    5      0.15      0.02
  -22    4    4      0.09      0.62
  -22    4    3     -0.40      0.48
  -22    4    2     -0.09      0.30
  -22    4    1      0.59      0.69
   22    4    0      0.94      0.50
   22    4    1      1.59      0.66
   22    4    2      1.73     -1.51
   22    4    3      0.79     -1.24
   22    4    4     -0.58      1.81
   22    4    5     -0.25      1.77
   22    4    6      0.47     -0.52
   22    4    7     -0.17     -0.45
   22    4    8     -2.09      0.00
   22    4    9     -5.87     -0.72
  -22    2    9     -0.13     -1.40
  -22    2    8     -0.44     -2.20
  -22    2    7     -1.03     -1.60
  -22    2    6     -0.87     -0.90
  -22    2    5      0.10      0.32
  -22    2    4     -0.01      1.52
  -22    2    3     -1.35      0.83
  -22    2    2     -1.72      0.05
  -22    2    1     -0.08      0.68
   22    2    0      2.07      0.83
   22    2    1      2.22      0.43
   22    2    2      1.49     -2.18
   22    2    3      0.43     -2.39
   22    2    4     -1.09      0.27
   22    2    5     -1.13      1.00
   22    2    6      0.43     -0.29
   22    2    7      2.00     -0.52
   22    2    8      1.57     -0.89
   22    2    9     -2.80     -1.93
  -22    0    9      2.40     -0.21
  -22    0    8      1.52     -0.42
  -22    0    7      0.12     -0.15
  -22    0    6     -0.75      0.18
  -22    0    5     -0.57      0.92
  -22    0    4     -0.39      1.19
  -22    0    3     -0.77      0.17
  -22    0    2     -0.62     -0.05
  -22    0    1      0.80      0.62
   22    0    0      2.06     -0.35
   22    0    1      1.74      0.03
   22    0    2      1.34     -0.18
   22    0    3      0.94     -0.22
   22    0    4     -0.96     -0.38
   22    0    5     -2.22     -1.24
   22    0    6     -0.55     -1.78
   22    0    7      2.85     -1.31
   22    0    8      3.31     -1.37
   22    0    9     -2.58     -1.96
  -22    6    8      0.17     -0.70
  -22    8    7      0.50      0.12
   22    8    5      1.46     -1.55
   22   10    5     -0.16      0.39
   22   12    3     -0.98      0.23
   22   12    4      0.50     -1.39
   22   12    5      3.09     -6.11
   22   14    0      0.80      0.00
   22   14    1      1.38     -0.17
   22   14    2      1.55     -0.70
  -23   11    3      0.55      0.95
  -23   11    2      1.02     -0.52
  -23   11    1      1.23     -0.28
   23   11    0      0.19      0.46
   23   11    1     -0.89      1.18
  -23    9    5     -1.01      0.43
  -23    9    3     -0.05      0.10
  -23    9    2      0.03     -0.64
  -23    9    1      0.14      0.68
   23    9    0     -0.62      0.93
   23    9    1     -0.63      0.75
   23    9    2      0.05     -0.12
   23    9    3     -0.85     -1.01
  -23    7    5     -0.49      0.00
  -23    7    4     -0.48      0.36
  -23    7    3     -0.80     -0.05
  -23    7    2     -0.23     -1.32
  -23    7    1      1.23     -1.04
   23    7    0      1.24     -1.11
   23    7    1      0.85      0.26
   23    7    2      1.27      0.79
   23    7    3      1.19     -0.48
   23    7    4     -0.29      0.38
  -23    5    6     -0.02     -0.46
  -23    5    5      0.83      0.11
  -23    5    4      1.57      1.13
  -23    5    3      1.08      0.88
  -23    5    2      0.33     -0.50
  -23    5    1      0.31     -0.74
   23    5    0      0.40     -1.91
   23    5    1      0.41     -0.88
   23    5    2      0.35     -0.22
   23    5    3      0.14     -1.27
   23    5    4     -0.20     -1.00
   23    5    5     -0.43      1.07
   23    5    6     -0.21      1.14
  -23    3    7     -0.42      0.48
  -23    3    6     -1.43     -0.05
  -23    3    5     -1.09     -0.05
  -23    3    4      0.34      0.62
  -23    3    3      0.71      0.70
  -23    3    2      0.12      0.19
  -23    3    1     -0.14      0.14
   23    3    0     -0.07     -2.16
   23    3    1     -0.28     -2.08
   23    3    2     -0.73     -0.17
   23    3    3     -0.72      0.43
   23    3    4     -0.24     -0.44
   23    3    5      0.05     -1.05
   23    3    6      0.58     -0.98
   23    3    7      1.61     -0.07
  -23    1    7      0.40     -0.98
  -23    1    6     -0.65     -1.04
  -23    1    5     -0.01     -1.02
  -23    1    4      1.81     -0.91
  -23    1    3      1.79     -1.57
  -23    1    2      0.13     -1.97
  -23    1    1     -0.92     -0.67
   23    1    0      0.18     -0.32
   23    1    1      0.17     -0.02
   23    1    2     -0.36      0.80
   23    1    3     -0.40      1.00
   23    1    4     -0.23      0.86
   23    1    5     -0.71      0.56
   23    1    6     -0.90     -0.03
   23    1    7     -0.47     -0.16
  -23    1    8      0.86     -0.69
   23    1    8      0.07      0.19
  -23    5    7     -0.36     -0.17
  -23    7    6     -0.44      0.10
   23    7    5     -1.23      3.39
  -23    9    4     -0.37      0.66
   23    9    4     -2.46      0.59
   23   11    2     -0.29      0.59
   23   11    3      0.03     -1.12
  -24    8    2     -0.40      0.54
  -24    8    1     -0.31      0.27
   24    8    0      0.33      0.71
  -24    6    4     -0.98     -0.45
  -24    6    2     -0.13     -0.76
  -24    4    4     -1.04     -0.56
  -24    4    3     -0.84     -0.68
  -24    4    2     -0.39     -0.96
  -24    4    1      0.10     -0.51
   24    4    0      0.39      0.71
   24    4    1     -0.50      0.89
   24    4    2     -0.32      1.05
   24    4    3      0.40     -0.18
   24    4    4      0.39     -1.86
   24    4    5      0.93     -1.30
  -24    2    5      0.70     -0.87
  -24    2    4     -0.11     -0.99
  -24    2    3     -0.58     -0.22
  -24    2    2     -0.40     -0.54
  -24    2    1     -0.03     -1.23
   24    2    0     -0.64     -0.52
   24    2    1     -0.97      0.45
   24    2    2      0.04      1.40
   24    2    3      0.80      0.13
   24    2    4      0.32     -1.31
  -24    0    6      0.86     -0.52
  -24    0    5      1.84     -0.96
  -24    0    4      0.94     -0.83
  -24    0    3     -0.72     -0.16
  -24    0    2     -1.32     -0.70
  -24    0    1     -0.46     -1.47
   24    0    0      0.42      1.03
   24    0    1      1.17      0.62
   24    0    2      2.20      0.10
   24    0    3      1.85     -1.05
   24    0    4      0.48     -1.15
   24    0    5      0.75     -0.08
   24    0    6      1.41      0.56
   24    2    5      0.66     -0.37
  -24    4    5     -0.39      0.25
  -24    6    3     -0.68     -0.75
  -24    6    1      0.21     -0.02
   24    6    0     -0.45      0.97
   24    6    1     -1.59      0.25
   24    6    2     -0.90      0.35
   24    8    1     -0.29      0.47
   25    1    1     -1.80      0.63
   25    1    2     -2.44      0.57
   26    0    0      0.40     -1.36
   25    1    0     -0.64      1.70
   26    2    0      0.21      0.73
   25    3    0     -0.41      0.86
   26    4    0     -1.10      0.64
   25    5    0     -0.18     -0.01
   25    7    0      0.09     -0.54
   25    9    0     -0.11     -1.33
   24   10    0      1.53     -0.67
   24   12    0     -0.09      1.09
   23   13    0      0.18     -0.81
   23   15    0      0.36      0.52
   22   16    0      0.23     -0.61
   21   17    0      0.36      0.42
   21   19    0      0.19     -0.54
   20   20    0     -0.83      0.50
   19   21    0      0.85     -0.62
   18   22    0     -0.23      0.12
   17   23    0     -0.02      1.00
   16   24    0      0.57      0.14
   15   25    0      0.64     -0.02
   14   26    0     -0.48      0.89
   13   27    0      0.21     -0.76
   10   28    0      0.82      0.13
   12   28    0      0.05     -0.46
    9   29    0     -0.93      0.04
   11   29    0      0.10      0.41
    6   30    0     -0.82      1.12
    8   30    0      0.12     -0.35
    1   31    0      0.50     -0.61
    3   31    0     -0.83      0.82
    5   31    0      0.36     -0.76
  -26    0    1      0.74      2.12
   26    0    1      1.17     -1.07
  -25    1    1      0.48      0.43
  -26    2    1      0.63      0.69
   26    2    1      1.66      0.42
  -25    3    1     -0.52     -0.75
   25    3    1     -0.44      0.35
  -26    4    1     -0.27      0.24
   26    4    1     -0.28      0.51
  -25    5    1     -1.37      0.17
   25    5    1      0.76     -1.15
  -25    7    1     -0.40      0.26
   25    7    1      1.21     -0.96
  -25    9    1      0.54     -0.19
   25    9    1      0.35     -1.03
  -24   10    1      0.30     -1.40
   24   10    1      0.94     -0.64
  -24   12    1     -0.70     -0.12
   24   12    1      0.44      1.21
  -23   13    1      0.22     -0.98
   23   13    1     -0.46     -0.62
  -23   15    1      0.61     -0.63
   23   15    1     -0.06      0.96
  -22   16    1     -0.11      1.62
   22   16    1      0.25     -1.21
  -21   17    1     -0.03      0.16
   21   17    1      0.66      0.92
  -20   18    1     -0.89      0.26
  -21   19    1      0.19     -0.49
   21   19    1      0.46      0.22
  -20   20    1     -0.79      0.24
   20   20    1     -0.40     -0.22
  -19   21    1     -0.04     -0.68
   19   21    1      0.75     -0.09
  -18   22    1     -0.47      0.54
   18   22    1     -0.07     -0.01
  -17   23    1     -0.19      0.31
   17   23    1      0.08      1.02
  -16   24    1      0.22     -0.09
   16   24    1      0.82      0.41
  -15   25    1      0.18     -0.10
   15   25    1      0.43      0.43
  -14   26    1     -0.34      1.36
   14   26    1     -0.04     -0.66
  -13   27    1      1.11     -0.77
   13   27    1     -0.66     -0.60
  -12   28    1      0.32     -0.25
  -10   28    1      0.14     -0.19
   10   28    1      0.85      0.09
   12   28    1     -0.40      0.08
   -9   29    1     -0.56      0.34
    9   29    1     -1.20      0.01
   -8   30    1      0.14     -0.42
   -6   30    1     -0.01      0.66
    6   30    1     -0.73      0.94
    8   30    1      0.49      0.14
   -5   31    1      0.29     -0.88
   -3   31    1     -0.29      0.98
   -1   31    1      0.15     -0.31
    1   31    1      0.56     -0.22
    3   31    1     -0.67      0.11
    5   31    1      0.51     -0.21
  -26    0    2      1.45      1.30
   26    0    2      0.86     -1.10
  -25    1    2      0.50      2.06
  -26    2    2      0.84     -0.52
   26    2    2      1.55     -1.03
  -25    3    2      0.43      0.06
   25    3    2     -0.75      0.37
  -25    5    2     -0.75      1.41
   25    5    2      0.42     -0.45
  -25    7    2      0.31      1.51
   25    7    2      0.35     -0.46
   24    8    2     -0.29      1.27
  -25    9    2      0.61      0.84
   25    9    2     -0.12     -0.46
  -24   10    2      0.26     -0.91
   24   10    2     -0.34      0.60
  -24   12    2     -0.03      0.25
   24   12    2      0.27      0.79
  -23   13    2     -0.24     -0.72
   23   13    2      0.05     -0.48
  -23   15    2      0.30     -0.79
   23   15    2      0.02      0.76
  -22   16    2     -0.26      1.41
   22   16    2      0.43     -1.43
  -21   17    2     -0.38      0.55
   21   17    2      0.57      0.73
  -20   20    2     -0.03     -0.13
   20   20    2     -0.19     -0.09
  -19   21    2     -0.60     -0.20
   19   21    2      0.24      0.38
  -18   22    2     -0.36      0.34
   18   22    2     -0.27     -0.42
  -17   23    2     -0.22     -0.66
   17   23    2      0.20      0.47
  -16   24    2      0.13     -0.37
   16   24    2      1.22      0.76
  -15   25    2     -0.07      0.44
   15   25    2     -0.37      0.29
  -14   26    2      0.02      0.96
   14   26    2      0.23     -1.08
  -13   27    2      1.41     -0.98
   13   27    2     -0.93     -0.13
  -12   28    2      0.08     -0.11
  -10   28    2      0.29     -0.10
   10   28    2     -0.09      0.11
   12   28    2     -0.06      0.49
   -9   29    2     -0.86      0.17
    7   29    2     -0.51     -0.93
    9   29    2     -0.60      0.06
   -8   30    2      0.67     -0.03
   -6   30    2      0.03     -0.05
    6   30    2      0.02      0.42
    8   30    2      0.68      0.21
   -5   31    2      0.08     -0.15
   -3   31    2      0.12      0.63
   -1   31    2     -0.18     -0.09
    1   31    2      0.25     -0.10
    3   31    2     -0.07     -0.42
    5   31    2      0.15      0.17
  -26    0    3      0.98      0.14
   26    0    3     -0.42      0.03
  -25    1    3     -0.63      1.72
   25    1    3     -0.98      0.95
  -25    3    3      0.84     -0.66
   25    3    3      0.01      0.85
  -25    5    3     -0.48      0.22
   25    5    3      0.38      0.65
   24    6    3      0.76      0.47
  -25    7    3      0.50      0.88
   25    7    3     -0.87      0.24
  -24    8    3      0.24      0.26
   24    8    3      1.00      1.19
  -24   10    3      0.97     -1.23
   24   10    3     -0.20      1.61
  -24   12    3      0.67      0.27
   24   12    3      0.35      0.00
  -23   13    3     -0.12      0.39
   23   13    3      0.90     -0.76
   22   14    3      0.45     -1.00
  -22   16    3      0.07      0.70
   22   16    3      0.02     -1.56
  -21   17    3     -1.28      0.38
   21   17    3      0.18      1.02
  -20   20    3      0.58     -0.62
   20   20    3      0.05      0.22
  -19   21    3     -0.54      0.39
   19   21    3     -0.06      0.10
  -18   22    3     -0.28      0.07
   18   22    3     -0.55     -0.73
  -17   23    3     -0.05     -0.98
   17   23    3      0.16      0.34
  -16   24    3      0.27     -0.61
   16   24    3      0.98      0.25
  -15   25    3     -0.25      0.77
   15   25    3     -0.68     -0.48
  -14   26    3      0.15      0.36
   14   26    3      0.32      0.31
  -13   27    3      1.03     -0.98
   13   27    3     -0.76      0.04
  -12   28    3     -0.17     -0.10
  -10   28    3      0.51     -0.03
   10   28    3     -0.59      0.08
   12   28    3      0.38      0.42
   -9   29    3     -0.97     -0.40
   -7   29    3      0.31     -0.23
   -1   29    3      0.27      1.16
    7   29    3     -0.22     -0.15
    9   29    3     -0.03     -0.16
   -8   30    3      0.43      0.50
   -6   30    3      0.03     -0.87
   -4   30    3      0.09      0.02
    0   30    3      0.68     -0.74
    4   30    3      0.39     -0.37
    6   30    3      0.03      0.02
    8   30    3      0.37      0.15
   -5   31    3     -0.39      0.59
   -3   31    3      0.13      0.11
   -1   31    3      0.20      0.04
    1   31    3     -0.25      0.11
    3   31    3      0.08     -0.37
    5   31    3     -0.19      0.19
  -25    1    4     -1.67      0.71
   25    1    4      0.58      0.51
  -25    3    4      0.54     -1.39
   25    3    4      0.60      1.20
  -25    5    4     -0.73     -0.91
   25    5    4      0.89      0.71
   24    6    4      0.36     -0.69
  -25    7    4      0.32      0.27
   25    7    4     -0.36      0.92
  -24    8    4      0.46     -0.48
   24    8    4      1.44     -1.28
  -24   10    4      0.90     -1.86
   24   10    4      0.54      0.37
  -23   11    4      0.27      0.87
   23   11    4     -1.42      0.03
  -23   13    4      0.12     -0.15
   23   13    4      0.23      0.29
  -22   14    4      0.45     -0.16
   22   14    4     -0.19     -0.78
  -22   16    4      0.92      0.37
   22   16    4     -0.40     -1.05
  -21   17    4     -1.61      0.60
   21   17    4      0.37      0.40
  -20   18    4     -0.61     -1.23
   20   18    4     -0.42     -0.10
  -19   21    4      0.01      0.23
   19   21    4     -0.03      0.20
  -18   22    4     -0.31     -0.06
   18   22    4     -0.51     -0.42
  -17   23    4     -0.06     -0.73
   17   23    4      0.01      0.10
  -16   24    4      0.53     -0.28
   16   24    4      0.27     -0.50
  -15   25    4     -0.54      0.48
   15   25    4     -0.11     -0.66
  -14   26    4      0.04     -0.02
  -12   26    4     -1.07      1.16
   14   26    4      0.38      1.21
  -13   27    4      0.64     -0.56
  -11   27    4     -0.29      0.18
   11   27    4      0.59     -0.93
   13   27    4     -0.65     -0.09
  -10   28    4      0.35     -0.01
   -8   28    4      0.21      0.89
    8   28    4      0.20      0.28
   10   28    4     -0.44      0.18
   -9   29    4     -0.63     -0.51
   -7   29    4     -0.17     -0.49
    7   29    4      0.10      0.58
    9   29    4     -0.02     -0.32
   -6   30    4      0.09     -0.78
   -4   30    4      0.38      0.16
   -2   30    4     -0.71     -0.05
    2   30    4     -0.31      0.38
    4   30    4      0.59      0.01
    6   30    4     -0.10     -0.02
   -3   31    4      0.05     -0.19
   -1   31    4      0.24      0.31
    1   31    4     -0.35      0.46
    3   31    4     -0.03     -0.24
  -25    1    5     -1.15      0.80
   25    1    5      0.04      0.00
  -25    3    5      0.50     -0.81
   25    3    5     -0.75      1.25
  -25    5    5     -0.63     -0.65
   25    5    5      0.04      0.02
  -24    6    5     -0.14      0.69
   24    6    5     -0.94     -1.19
  -24    8    5      0.47     -0.07
   24    8    5      0.57     -2.52
   23    9    5      0.02      1.54
  -24   10    5      0.47     -1.06
   24   10    5      0.43     -1.20
  -23   11    5      0.08     -0.38
   23   11    5     -1.83      3.55
  -22   12    5      1.94      0.54
  -23   13    5      0.09     -1.04
   23   13    5     -0.77      2.32
  -22   14    5      0.17      0.18
   22   14    5      0.71     -1.90
  -21   15    5      0.90      0.25
   21   15    5      0.60      0.85
  -21   17    5     -0.89      0.86
   21   17    5      0.37     -0.72
  -20   18    5     -1.26     -0.08
   20   18    5     -0.71      0.58
  -19   19    5      1.24      1.36
   19   19    5      0.34     -0.43
   18   20    5     -0.83     -0.85
   16   22    5     -0.22      0.39
  -17   23    5     -0.17     -0.28
   17   23    5      0.07     -0.27
  -16   24    5      0.37      0.16
   16   24    5     -0.21     -0.32
  -15   25    5     -0.39      0.09
  -13   25    5      0.78      0.14
   13   25    5      0.05     -0.70
   15   25    5      0.31     -0.22
  -12   26    5     -0.29      0.88
   12   26    5     -0.62      0.22
  -11   27    5     -0.67     -0.41
   11   27    5      0.45     -0.68
  -10   28    5     -0.14      0.06
   -8   28    5      0.16      0.81
    6   28    5     -0.03     -1.01
    8   28    5     -0.28      0.09
   10   28    5     -0.08      0.44
   -7   29    5     -0.49     -0.58
   -5   29    5      0.62      0.64
    5   29    5     -0.50     -0.66
    7   29    5      0.39      0.89
   -6   30    5     -0.08     -0.17
   -4   30    5      0.35      0.20
   -2   30    5     -0.64     -0.41
    0   30    5      0.94     -0.57
    2   30    5     -0.32      0.18
    4   30    5      0.50     -0.03
    6   30    5      0.22     -0.07
  -25    1    6     -0.14      0.93
   25    1    6     -0.54     -0.26
  -24    2    6      0.75     -0.12
   24    2    6      1.51      1.07
  -25    3    6      0.70     -0.19
   25    3    6     -1.82      0.80
  -24    4    6      0.31      0.69
   24    4    6      1.96      0.60
  -24    6    6      0.88      1.25
   24    6    6     -0.47     -0.29
   23    7    6     -0.46      3.61
  -24    8    6      0.29      0.39
   24    8    6     -0.07     -0.20
  -23    9    6     -0.71      0.23
   23    9    6      6.34     -3.95
  -23   11    6      0.36     -0.88
   23   11    6      0.13      3.25
  -22   12    6      1.35      1.10
   22   12    6      3.16     -6.60
  -22   14    6     -0.39      0.28
   22   14    6      1.02     -2.14
  -21   15    6      1.10     -0.37
   21   15    6      0.25      2.26
  -20   16    6     -0.48      1.08
  -20   18    6     -0.66      0.47
   20   18    6     -0.35      0.87
  -19   19    6      0.74      1.02
   19   19    6      0.31     -0.47
  -18   20    6      1.20     -0.26
   18   20    6     -0.41     -0.33
  -17   21    6     -0.26      0.42
   17   21    6      0.46     -0.11
  -16   22    6      0.32     -0.28
   16   22    6     -0.10     -0.07
  -15   23    6      0.07     -0.38
   15   23    6      0.76      1.27
  -14   24    6      0.18     -0.50
   14   24    6     -0.19     -0.55
  -13   25    6      0.00      0.60
   13   25    6      0.09     -0.79
  -12   26    6      0.08      0.50
   12   26    6     -0.41      0.44
  -11   27    6     -0.62     -0.52
   -9   27    6      1.72      0.40
    9   27    6      0.61     -0.24
   11   27    6     -0.23     -0.09
  -10   28    6     -0.58      0.25
   -8   28    6     -0.36      0.23
    6   28    6     -0.82     -0.68
    8   28    6     -0.53      0.30
   10   28    6      0.37      0.34
   -7   29    6     -0.34     -0.19
   -5   29    6      0.07      0.04
   -3   29    6     -0.30      0.34
    3   29    6     -0.51      1.44
    5   29    6     -0.26     -0.37
    7   29    6      0.81      0.56
   -4   30    6      0.26      0.16
   -2   30    6     -0.60     -0.40
    0   30    6      0.84     -0.05
    2   30    6     -0.06     -0.05
    4   30    6      0.40     -0.35
  -24    0    7     -0.78     -0.31
    4    0    7      9.19     -0.07
   24    0    7     -0.13      0.51
  -24    2    7      0.05      0.31
   24    2    7      0.56      0.21
  -24    4    7      0.13      0.17
   24    4    7      1.00      0.46
   23    5    7      0.28     -0.18
  -24    6    7      0.76      0.64
   24    6    7      0.51     -0.82
  -23    7    7     -0.33      0.22
   23    7    7      0.37      2.68
  -23    9    7      0.01     -0.15
   23    9    7      9.63     -9.93
  -22   10    7      1.61     -0.25
   22   10    7     -2.49      4.78
  -23   11    7      0.38     -0.94
   23   11    7      1.47      0.33
  -22   12    7      0.87      1.04
   22   12    7      0.84     -0.07
  -21   13    7     -0.89      0.26
  -21   15    7      0.59     -0.12
   21   15    7      0.50      1.47
  -20   16    7      0.47      0.50
   20   16    7     -0.23     -0.83
  -19   17    7     -0.65     -2.80
  -19   19    7     -0.03      0.40
   19   19    7      0.13      0.46
  -18   20    7      0.90     -0.23
   18   20    7     -0.13      0.01
  -17   21    7      0.48     -0.17
   17   21    7     -0.15      0.06
  -16   22    7      0.05     -0.55
   16   22    7      0.03     -0.11
  -15   23    7     -0.84     -0.44
   15   23    7      0.19      1.10
  -14   24    7      0.82     -0.24
   14   24    7      0.22     -0.67
  -13   25    7     -0.31      0.43
   13   25    7      0.16     -1.01
  -12   26    7     -0.13      0.46
  -10   26    7     -1.20     -0.23
   10   26    7     -0.26     -0.58
   12   26    7     -0.07      0.48
   -9   27    7      1.79      0.61
    9   27    7      0.19     -0.12
   -8   28    7     -0.74     -0.13
   -6   28    7      1.06      0.14
    4   28    7      0.96     -1.01
    6   28    7     -1.64     -0.38
    8   28    7      0.12      0.50
   -5   29    7     -0.45     -0.08
   -3   29    7      0.41      0.00
   -1   29    7     -0.47      0.31
    1   29    7     -0.42     -0.96
    3   29    7     -0.47      1.69
    5   29    7      0.53     -0.14
    0   30    7      0.86     -0.02
  -24    0    8     -1.27      0.00
    4    0    8      0.41     -0.18
   24    0    8     -1.56      0.44
  -24    2    8     -0.19      0.61
    4    2    8      2.58     -1.83
   24    2    8     -0.80     -1.13
  -23    3    8      0.36      1.19
   23    3    8      2.29      0.42
  -23    5    8     -0.25      0.91
   23    5    8      0.64     -0.67
   22    6    8     -4.57      2.90
  -23    7    8     -0.33      0.61
   23    7    8      0.37      3.50
  -22    8    8      0.36     -0.23
   22    8    8      4.29     -2.40
  -23    9    8      0.21      0.06
   23    9    8      7.05     -8.20
  -22   10    8      1.14     -1.14
   22   10    8     -1.19      3.69
  -21   11    8     -0.32      1.19
   21   11    8     -3.70     -1.29
  -22   12    8      0.23      0.11
   22   12    8     -0.46      3.56
  -21   13    8     -0.79      0.76
   21   13    8      0.48     -2.19
  -20   14    8      1.27      1.76
  -20   16    8      0.72      0.51
   20   16    8     -1.02      0.08
  -19   17    8     -1.02     -2.09
   19   17    8     -0.25      0.29
  -18   18    8      0.36      0.00
   18   18    8      0.39      0.19
  -17   19    8      0.04     -0.24
   17   19    8     -0.01     -0.55
   15   21    8      0.09      0.16
  -16   22    8      0.29     -0.69
   16   22    8     -0.21     -0.05
  -15   23    8     -0.99     -0.19
  -13   23    8      0.35     -0.86
   15   23    8     -0.16      0.40
  -14   24    8      0.39      0.28
  -12   24    8     -0.53      0.07
   12   24    8      0.01      0.60
   14   24    8      0.28     -0.13
  -11   25    8      0.65     -0.63
   11   25    8      0.72      0.73
  -10   26    8     -1.58     -0.45
   10   26    8     -0.62     -0.36
   -9   27    8      1.29      0.68
   -7   27    8     -0.92     -1.93
    7   27    8      0.07     -0.48
    9   27    8      0.34      0.06
   -6   28    8      0.68      0.35
   -4   28    8      0.05     -0.49
   -2   28    8      0.04      0.30
    0   28    8      0.87     -0.58
    2   28    8     -0.70      0.19
    4   28    8      0.59     -0.68
    6   28    8     -0.94     -0.46
   -3   29    8      0.07     -0.01
   -1   29    8     -0.46      0.45
    1   29    8     -0.31     -0.72
    3   29    8     -0.02      1.13
  -23    1    9      0.24     -0.27
   23    1    9      0.64     -0.30
  -23    3    9      0.29      1.08
   23    3    9      1.04     -1.15
  -23    5    9      0.13      1.11
   23    5    9     -0.49     -1.68
  -22    6    9      0.47     -0.57
   22    6    9     -7.95      5.06
  -22    8    9     -0.01      0.50
   22    8    9      3.44     -0.37
   21    9    9      0.69      5.74
  -22   10    9      0.25     -0.78
   22   10    9     -0.53     -1.26
  -21   11    9      0.11     -0.30
   21   11    9     -1.05     -0.44
   20   12    9     -0.86     -0.85
  -21   13    9     -0.47      0.45
   21   13    9      0.25     -1.03
  -20   14    9      0.66      1.03
   20   14    9     -1.87      0.84
  -19   15    9      0.19     -1.56
   19   15    9      0.46     -0.65
  -18   16    9     -0.62      1.44
  -19   17    9     -0.51     -0.51
   19   17    9      0.01     -0.29
  -18   18    9      0.05      0.08
   18   18    9     -0.25      0.44
  -17   19    9     -0.17      0.14
   17   19    9     -0.06     -0.43
  -16   20    9      0.30      0.36
   16   20    9     -0.51     -0.03
  -15   21    9     -0.14      0.23
   15   21    9      0.00      1.13
  -14   22    9      0.02      1.96
   14   22    9      1.59      0.10
  -13   23    9      0.41     -0.97
   13   23    9     -0.86      0.08
  -12   24    9     -0.15     -0.48
   10   24    9      0.09      0.25
   12   24    9      0.31      0.17
  -11   25    9     -0.06     -0.45
   -9   25    9      0.77      0.53
   11   25    9      0.23      0.19
  -10   26    9     -1.19     -0.11
   -8   26    9      1.43      0.54
    8   26    9     -0.75      0.15
   10   26    9     -0.20      0.11
   -7   27    9     -0.54     -1.56
   -5   27    9      0.65      1.22
   -3   27    9     -0.33     -0.25
    5   27    9     -0.61      0.79
    7   27    9     -0.12     -0.02
   -4   28    9      0.43     -0.79
   -2   28    9     -0.20      0.29
    0   28    9      0.52     -0.18
    2   28    9     -0.62      0.00
    4   28    9      0.56     -0.08
  -22    0   10      1.95     -0.09
   22    0   10     -6.58     -1.29
  -22    2   10     -0.29     -0.25
   22    2   10     -5.50     -1.74
  -22    4   10     -0.38     -0.12
   22    4   10     -7.81     -1.26
  -22    6   10      0.06      0.28
   22    6   10     -7.08      4.98
  -21    7   10     -0.57     -1.60
   21    7   10     14.51     -2.99
  -22    8   10     -0.03      1.02
   20    8   10    -15.28      3.04
   22    8   10      1.93      1.97
  -21    9   10      0.04     -2.24
   21    9   10      5.65     -0.72
   20   10   10     -2.53      3.50
  -21   11   10      0.38     -0.50
   21   11   10     -0.06      0.14
  -20   12   10      0.39     -0.78
   20   12   10     -0.54      0.81
  -19   13   10      0.09     -0.27
   19   13   10      0.50     -1.21
   18   14   10     -0.81      3.15
  -19   15   10      0.53     -0.66
   19   15   10      0.40     -0.34
  -18   16   10     -0.62      1.14
   18   16   10     -1.74      0.90
  -17   17   10      0.14     -0.48
   17   17   10      0.98     -1.35
  -16   18   10     -0.13      0.00
   16   18   10     -0.68      0.49
  -15   19   10      0.28     -0.83
  -16   20   10      0.25     -0.08
  -14   20   10      0.00     -0.05
   16   20   10      0.02      0.22
  -15   21   10     -0.17      0.33
   15   21   10     -0.39      0.84
  -14   22   10      0.02      0.93
  -12   22   10      0.09      0.46
   12   22   10     -0.28     -0.18
   14   22   10      1.19      0.26
  -11   23   10     -0.23     -0.14
   11   23   10     -0.22      0.44
   13   23   10     -0.46      0.03
  -10   24   10      1.13      0.73
   10   24   10      0.47     -0.10
   -9   25   10      0.20      0.23
   -7   25   10      0.32     -0.59
    7   25   10      0.90     -0.32
    9   25   10     -0.10     -0.53
   -8   26   10      0.49      0.27
   -6   26   10     -1.36     -0.50
   -4   26   10      0.49      0.29
    6   26   10      0.06     -0.57
    8   26   10     -1.02      0.19
   -5   27   10      0.35      0.42
   -3   27   10     -0.24     -0.10
   -1   27   10      0.16     -0.32
    1   27   10      0.03     -0.04
    3   27   10      0.03      0.10
    5   27   10     -0.57      0.40
  -22    0   11      0.45     -0.39
   22    0   11     -1.17     -0.35
  -21    1   11     -0.82      0.66
   21    1   11     -1.30     -3.74
  -22    2   11     -0.41     -0.21
   22    2   11     -1.47     -1.07
  -21    3   11      0.27      0.05
   21    3   11     15.95     -9.00
  -21    5   11     -0.85      0.71
   21    5   11     18.39     -6.57
  -20    6   11      1.65     -0.58
   20    6   11    -17.49      9.02
  -21    7   11     -0.91     -0.28
   19    7   11     13.55    -13.76
   21    7   11      9.86     -1.08
  -20    8   11      0.32      0.06
   20    8   11    -14.18      5.34
  -20   10   11      0.04      1.26
   20   10   11     -1.30      1.68
  -19   11   11     -0.54      0.60
   19   11   11     -0.18      1.72
  -19   13   11     -0.39      0.44
   19   13   11     -1.26     -1.10
  -18   14   11     -0.45     -0.44
   18   14   11      0.21      2.15
  -17   15   11     -0.23      0.38
   17   15   11      0.25     -0.13
  -17   17   11     -0.34     -0.30
   17   17   11      0.56     -1.10
  -16   18   11      0.29      0.21
   16   18   11     -0.52      0.87
  -15   19   11      0.02      0.00
   15   19   11     -0.70      0.43
  -14   20   11     -0.03     -0.97
   14   20   11      0.21     -0.64
  -13   21   11     -0.38     -0.50
   13   21   11     -0.36     -0.36
  -12   22   11      0.14      0.49
   12   22   11     -0.01     -0.10
  -11   23   11     -0.04     -0.30
   -9   23   11     -0.53     -0.06
    9   23   11     -0.28     -0.97
   11   23   11     -0.32      0.76
  -10   24   11      1.28      0.31
   -8   24   11     -1.39      0.22
   -6   24   11      1.72     -1.02
    8   24   11      0.14      1.33
   10   24   11      0.14     -0.19
   -7   25   11      0.78     -0.08
   -5   25   11     -1.35      0.73
   -3   25   11      1.66     -0.38
   -1   25   11     -0.67     -0.84
    1   25   11      0.34      0.16
    3   25   11     -1.06     -0.54
    5   25   11      0.55      0.66
    7   25   11      0.21     -0.39
   -4   26   11      0.54      0.43
   -2   26   11     -0.36      0.08
    0   26   11     -0.32      0.57
    2   26   11      0.16     -0.35
    4   26   11      0.86      0.19
   20    0   12    -25.99      0.73
  -21    1   12     -0.80      0.12
   21    1   12     -5.91     -1.34
  -20    2   12      0.86      0.45
   20    2   12    -12.56      5.62
  -21    3   12     -0.08     -0.32
   21    3   12      3.79     -5.43
  -20    4   12      0.08      0.07
   20    4   12     -0.97     14.69
  -20    6   12      0.88     -0.36
   20    6   12     -6.68      7.75
  -19    7   12      0.31      0.08
   19    7   12     11.48    -12.54
  -20    8   12      0.10      0.04
   20    8   12     -7.14      4.69
  -19    9   12      0.18     -0.56
   19    9   12      4.97     -1.00
  -18   10   12     -0.57     -0.86
   18   10   12     -1.02      0.77
  -19   11   12      0.15      0.56
   19   11   12     -0.60      2.10
  -18   12   12      0.24     -0.81
   18   12   12      1.57     -1.15
  -17   13   12     -0.10     -0.83
   17   13   12      0.51      2.23
  -17   15   12     -0.32      0.18
   17   15   12     -0.19      0.31
  -16   16   12      1.27     -0.52
   16   16   12     -0.61     -0.38
  -15   17   12     -0.07      0.34
   15   17   12     -0.03      0.03
  -14   18   12     -0.29     -0.14
   14   18   12     -0.35      0.02
  -13   19   12     -0.49      0.25
   13   19   12      0.66      0.58
  -12   20   12      0.79      1.45
   12   20   12     -0.19     -0.38
  -11   21   12     -0.55     -0.43
   11   21   12     -0.22      0.08
  -10   22   12      0.25      0.50
   10   22   12     -0.45     -0.64
   -9   23   12     -0.23     -0.24
   -7   23   12     -0.36      0.68
    7   23   12     -1.22     -0.71
    9   23   12     -0.49     -0.47
   -8   24   12     -0.23      0.01
   -6   24   12      1.13     -0.63
   -4   24   12     -0.46      0.18
    4   24   12     -0.29      0.89
    6   24   12      0.02     -0.51
    8   24   12      0.55      0.90
   -5   25   12     -0.99      0.45
   -3   25   12      1.14     -0.21
   -1   25   12     -0.20     -0.13
    1   25   12     -0.23     -0.02
    3   25   12     -0.56     -0.65
    5   25   12      0.60      0.12
  -20    0   13      1.64      0.88
  -12    0   13      0.20     -0.23
   18    0   13      4.83     -1.00
   20    0   13    -17.35      0.52
  -19    1   13     -1.79      0.53
   17    1   13     15.41      0.46
   19    1   13     13.44     -4.41
  -20    2   13      0.06      0.28
   18    2   13    -18.36      9.74
   20    2   13     -3.94     -0.93
  -19    3   13      0.39      0.94
   19    3   13     13.84    -17.00
  -20    4   13     -0.47     -0.09
   18    4   13    -30.15      8.37
   20    4   13      8.06      4.26
  -19    5   13      0.24     -0.24
   19    5   13      1.10     -4.42
  -18    6   13     -0.64      1.04
   18    6   13    -10.80     11.71
  -19    7   13      0.52     -0.28
   19    7   13      2.18     -5.13
  -18    8   13     -0.71      1.03
   18    8   13      1.29      0.06
  -17    9   13      0.62     -0.14
  -18   10   13     -0.84      0.11
   18   10   13      0.93      0.10
  -17   11   13     -0.07     -0.33
   17   11   13     -1.14      1.60
  -16   12   13     -0.42      0.33
   16   12   13      1.57     -1.06
  -17   13   13     -0.25     -0.36
   17   13   13      0.14      1.49
  -16   14   13     -0.03      0.49
   16   14   13      0.27     -0.63
  -15   15   13     -0.17     -0.18
   15   15   13     -0.09      1.37
  -14   16   13     -0.06     -0.04
   14   16   13     -0.26      0.40
  -13   17   13      0.72      0.15
   13   17   13      0.89      0.36
  -12   18   13     -0.13     -0.56
   12   18   13     -0.35     -0.81
  -13   19   13      0.06      0.37
  -11   19   13      0.38     -0.60
   11   19   13      0.06     -0.10
   13   19   13      0.23      0.69
  -10   20   13     -0.08      0.14
   10   20   13      0.78      0.68
   -9   21   13     -0.01     -0.43
    7   21   13     -0.25     -0.26
    9   21   13     -0.80      0.30
   -8   22   13      0.45     -0.41
   -6   22   13     -0.43      0.57
    6   22   13     -1.01      0.64
    8   22   13      2.03      0.23
   -7   23   13     -0.13      0.47
   -5   23   13     -0.12     -0.15
   -3   23   13     -0.09     -0.09
   -1   23   13     -0.11      0.51
    1   23   13     -0.48     -0.57
    3   23   13      0.41     -0.07
    5   23   13      0.34     -0.13
    7   23   13     -0.64     -0.78
   -4   24   13      0.23      0.35
   -2   24   13     -0.41     -0.46
    0   24   13      0.76      0.21
    2   24   13     -0.11      0.11
    4   24   13     -0.52      0.89
  -18    0   14      0.49     -0.66
   16    0   14    -18.32     -0.36
   18    0   14      4.31     -0.14
  -19    1   14     -1.21      0.27
   15    1   14     -6.74     -9.83
   17    1   14     18.17      0.99
   19    1   14     -2.95     -1.70
  -18    2   14      0.52     -0.61
   16    2   14     -7.98      8.67
   18    2   14     -5.04      1.81
  -19    3   14      0.59      0.10
   15    3   14      9.83    -31.56
   17    3   14      0.00     14.09
   19    3   14      6.42    -10.32
  -18    4   14     -0.43      0.60
   16    4   14     -0.77     10.58
   18    4   14    -10.98      1.86
  -17    5   14     -0.64     -0.51
   17    5   14      8.60    -11.60
  -18    6   14     -0.09      0.66
   16    6   14     -4.12     -2.60
   18    6   14     -1.25      8.96
  -17    7   14     -0.47     -0.45
   17    7   14      0.22     -3.19
  -18    8   14      0.04      0.17
  -16    8   14      0.02      0.39
   18    8   14      3.11     -1.41
  -17    9   14      0.19     -0.32
  -15    9   14     -0.12     -0.18
   17    9   14     -1.87      1.11
  -16   10   14      0.22     -0.28
   16   10   14     -0.10     -0.75
  -15   11   14      0.02     -0.04
   15   11   14     -1.20      0.32
  -16   12   14      0.11     -0.17
  -14   12   14     -0.40      0.01
   16   12   14      1.60     -0.68
  -15   13   14      0.72     -0.04
   15   13   14     -0.02      0.34
  -14   14   14      0.22     -0.67
   14   14   14     -0.31     -0.46
  -13   15   14      0.29      1.11
   13   15   14      0.61      0.16
  -14   16   14     -0.06     -0.31
  -12   16   14     -0.46     -0.46
   14   16   14     -0.42      0.96
  -13   17   14      0.87      0.55
  -11   17   14     -1.00     -0.50
   11   17   14      1.12      1.44
   13   17   14      0.34     -0.41
  -12   18   14      0.22     -0.60
  -10   18   14      0.86      1.27
   10   18   14     -0.72     -1.45
   12   18   14      0.03     -0.24
  -11   19   14     -0.02     -0.36
   -9   19   14     -0.45     -0.02
    9   19   14     -0.05      0.55
   11   19   14      0.35      0.06
   -8   20   14      0.56     -0.68
   -6   20   14     -0.24      0.96
    6   20   14      0.97      0.14
    8   20   14     -0.21     -0.47
   -7   21   14      0.11     -0.02
   -5   21   14     -0.03      0.10
    5   21   14     -0.85     -0.18
    7   21   14      0.06     -0.20
   -6   22   14     -0.71      0.34
   -4   22   14      0.38     -0.80
   -2   22   14      0.48      0.82
[truncated: 1,542,177 more chars]
